# Supplementary material for: Identification of Candidate Genes for Meat Color of Chicken by Combing Selection Signature Analyses and Differentially Expressed Genes
Source: Genes (Basel). 2022 Feb 7;13(2):307. doi: 10.3390/genes13020307 (PMC8872516; doi:10.3390/genes13020307)
Supplement: Supplementary file 1 [file genes-13-00307-s001.zip]

Archive with 1 entries (1 files):
- genes-1517925-supplementary.xls
