# Supplementary material for: Identification of Candidate Genes for Meat Color of Chicken by Combing Selection Signature Analyses and Differentially Expressed Genes
Source: Genes (Basel). 2022 Feb 7;13(2):307. doi: 10.3390/genes13020307 (PMC8872516; doi:10.3390/genes13020307)
Supplement: Supplementary file 1 [file genes-13-00307-s001.zip › genes-1517925-supplementary.xls]

## Sheet: Table S1
Table S1 Differently expressed genes in breast between Line B and Jingxing-yellow chickens
ensembl_gene_id	external_gene_name	baseMean	log2FoldChange	lfcSE	stat	pvalue	padj
ENSGALG00000035998	HINTW	2465.72	14.5054	0.853203	17.0011	8.06129e-65	1.2054e-60
ENSGALG00000042257	MYH1F	16579.6	-6.77862	0.424208	-15.9795	1.77619e-57	8.85314e-54
ENSGALG00000027323	MYH1D	2159.82	-6.32592	0.410326	-15.4168	1.2617e-53	3.77324e-50
ENSGALG00000036738	IGSF3	219.854	-3.39226	0.220368	-15.3936	1.80646e-53	4.502e-50
ENSGALG00000009844	ACTC1	3702.62	-5.57902	0.368259	-15.1497	7.60905e-52	1.42223e-48
ENSGALG00000003744	ADAM19	42.0739	-3.27983	0.223638	-14.6658	1.06726e-48	1.77319e-45
ENSGALG00000016420	SH3KBP1	2113.7	1.9818	0.141289	14.0266	1.07188e-44	1.45708e-41
ENSGALG00000016461	DDX1	3997.94	1.76881	0.126529	13.9795	2.07918e-44	2.59083e-41
ENSGALG00000002260	CISH	531.976	-3.71674	0.267726	-13.8826	8.07256e-44	9.28531e-41
ENSGALG00000008293	SH3PXD2A	134.072	-2.76481	0.201716	-13.7064	9.29077e-43	9.9232e-40
ENSGALG00000002125	TMOD1	456.861	-2.31067	0.168938	-13.6776	1.38161e-42	1.37728e-39
ENSGALG00000008148	MYBPC3	116.85	-8.12163	0.599245	-13.5531	7.59373e-42	7.09682e-39
ENSGALG00000040086	HNRNPKL	332.052	11.6138	0.857843	13.5384	9.27773e-42	8.16058e-39
ENSGALG00000014855	GHR	2826.14	2.95515	0.220612	13.3952	6.449e-41	5.35733e-38
ENSGALG00000015464	PTGFRN	126.05	-3.03433	0.227913	-13.3135	1.9311e-40	1.51977e-37
ENSGALG00000014930	ENC1	112.186	-4.0048	0.307676	-13.0163	9.88223e-39	6.71677e-36
ENSGALG00000017405	NPR3	121.596	-3.20121	0.250567	-12.7759	2.23629e-37	1.3933e-34
ENSGALG00000017181	DCUN1D5	1249.4	-2.94372	0.231412	-12.7207	4.53745e-37	2.71394e-34
ENSGALG00000017658	GAS1	58.733	-2.85586	0.226671	-12.5992	2.13389e-36	1.16385e-33
ENSGALG00000003295	ADAMTS12	212.985	-3.72952	0.298774	-12.4828	9.27148e-36	4.62121e-33
ENSGALG00000005821	FAM219A	26.0946	-3.29779	0.273254	-12.0686	1.54787e-33	6.80743e-31
ENSGALG00000005714	PKD1	404.959	-2.47105	0.207001	-11.9374	7.55595e-33	3.22812e-30
ENSGALG00000009301	CHRNA1	128.267	-1.81999	0.15549	-11.7049	1.20334e-31	4.73515e-29
ENSGALG00000010014	CRIPT	1054.59	1.69025	0.144791	11.6737	1.73639e-31	6.65751e-29
ENSGALG00000015721	SVEP1	378.529	-2.83697	0.245963	-11.5341	8.87967e-31	3.23848e-28
ENSGALG00000002759	PEAK1	191.644	-2.9935	0.259641	-11.5294	9.37869e-31	3.33904e-28
ENSGALG00000003567	FNDC5	35.2875	-2.38932	0.207697	-11.5039	1.26071e-30	4.38406e-28
ENSGALG00000041752	CD164L2	411.284	-5.8415	0.509355	-11.4684	1.90076e-30	6.45957e-28
ENSGALG00000003205	EIF4EBP1	4943.98	-2.03246	0.177305	-11.4631	2.0214e-30	6.71689e-28
ENSGALG00000000302	TNNT2	227.7	-4.61676	0.40288	-11.4594	2.11008e-30	6.85915e-28
ENSGALG00000006344	GSTT1	356.478	-2.01001	0.177031	-11.354	7.08629e-30	2.16248e-27
ENSGALG00000049848	CNR1	45.611	-2.89141	0.255046	-11.3368	8.62002e-30	2.5779e-27
ENSGALG00000040704	SPIN1W	82.6133	9.60618	0.849106	11.3133	1.12784e-29	3.27831e-27
ENSGALG00000033196	EIF2S2	5287.08	1.55515	0.137474	11.3123	1.14005e-29	3.27831e-27
ENSGALG00000005354	ZBTB5	51.3198	-1.82882	0.163581	-11.1799	5.1149e-29	1.44308e-26
ENSGALG00000002723	ANKS1A	109.295	-1.97829	0.1771	-11.1705	5.68446e-29	1.57407e-26
ENSGALG00000053680	HIST1H46L2	53.8465	-3.63497	0.327731	-11.0913	1.3826e-28	3.75891e-26
ENSGALG00000006097	PLXNA1	468.796	-1.65382	0.149228	-11.0825	1.52548e-28	4.0733e-26
ENSGALG00000011922	PCNX4	40.8327	-2.03486	0.186154	-10.931	8.19058e-28	2.00777e-25
ENSGALG00000040780	UBAP2	62.7537	9.2109	0.846072	10.8867	1.33453e-27	3.21858e-25
ENSGALG00000035927	ST8SIA5	52.9223	-2.10572	0.19379	-10.8659	1.67477e-27	3.97504e-25
ENSGALG00000023435	GATM	1433.36	-5.15341	0.474522	-10.8602	1.78321e-27	4.16629e-25
ENSGALG00000006598	SORL1	46.594	-2.18857	0.203658	-10.7463	6.1689e-27	1.31776e-24
ENSGALG00000005845	SLC7A5	3392.77	-1.85581	0.173117	-10.7199	8.20646e-27	1.72833e-24
ENSGALG00000011319	ADGRL3	34.1222	-2.59861	0.243009	-10.6935	1.09211e-26	2.23704e-24
ENSGALG00000007945	CRYAB	3046.61	2.41425	0.229453	10.5218	6.85715e-26	1.33162e-23
ENSGALG00000002110	TSTD2	51.399	-2.12718	0.205245	-10.3641	3.61153e-25	6.66706e-23
ENSGALG00000028336	MED10	598.242	1.5917	0.153692	10.3564	3.91239e-25	7.13439e-23
ENSGALG00000004494	CCNE1	300.582	1.6838	0.162807	10.3423	4.53521e-25	8.17049e-23
ENSGALG00000031973	ANKRD52	91.494	-1.98444	0.193022	-10.2809	8.59394e-25	1.52982e-22
ENSGALG00000005676	TTC28	182.197	-1.97361	0.194121	-10.1669	2.78635e-24	4.789e-22
ENSGALG00000043035	SHISA2	105.546	-1.81797	0.180223	-10.0873	6.28668e-24	1.05623e-21
ENSGALG00000012877	CREB3L2	61.2495	-2.73808	0.274097	-9.98945	1.69518e-23	2.75523e-21
ENSGALG00000007022	PGPEP1L	220.305	3.02686	0.303117	9.98577	1.75936e-23	2.79869e-21
ENSGALG00000001264	PLXNA2	144.036	-2.71228	0.272094	-9.96815	2.10116e-23	3.27278e-21
ENSGALG00000014964	NT5DC1	465.248	-1.82182	0.183067	-9.95166	2.47999e-23	3.82302e-21
ENSGALG00000003432	AGXT2	61.7339	4.03508	0.405597	9.9485	2.56023e-23	3.90644e-21
ENSGALG00000007839	NCAM1	594.199	-1.81305	0.182463	-9.93657	2.88587e-23	4.35883e-21
ENSGALG00000033212	HSP90AA1	33395.2	1.97917	0.1994	9.92564	3.22034e-23	4.76769e-21
ENSGALG00000032518	NCALD	123.655	-1.81556	0.182958	-9.92339	3.29387e-23	4.82875e-21
ENSGALG00000003409	SOGA1	253.319	-1.60823	0.162656	-9.88728	4.72718e-23	6.86268e-21
ENSGALG00000032858	RSL24D1	982.439	1.74895	0.177203	9.86979	5.62808e-23	8.092e-21
ENSGALG00000030554	KCNN3	49.5528	-2.65072	0.268679	-9.86574	5.86019e-23	8.34546e-21
ENSGALG00000033618	MYO9A	173.741	-1.69794	0.172542	-9.84074	7.5154e-23	1.05327e-20
ENSGALG00000011831	ANKRD50	237.729	-1.77188	0.180061	-9.84045	7.53692e-23	1.05327e-20
ENSGALG00000002831	SH3PXD2B	76.3398	-2.5168	0.258329	-9.74263	1.98345e-22	2.64808e-20
ENSGALG00000002955	ADAMTSL2	626.517	-3.05311	0.31367	-9.73351	2.16966e-22	2.84587e-20
ENSGALG00000026359	SERTAD4	60.4575	-2.20917	0.227218	-9.72266	2.41402e-22	3.12896e-20
ENSGALG00000040266	GLI3	22.006	-2.71276	0.279612	-9.70186	2.96048e-22	3.75153e-20
ENSGALG00000043036	VASH1	153.075	-2.4517	0.253108	-9.68639	3.44487e-22	4.32866e-20
ENSGALG00000020813	CCDC50	134.477	-2.59038	0.267644	-9.67844	3.72363e-22	4.60161e-20
ENSGALG00000013632	ACOT13	654.732	1.88654	0.195169	9.66616	4.19834e-22	5.1254e-20
ENSGALG00000014970	FSTL1	2654.41	-1.93947	0.200672	-9.6649	4.25032e-22	5.1254e-20
ENSGALG00000038748	RSRP1	4286.13	2.41841	0.251142	9.62967	5.99245e-22	7.00039e-20
ENSGALG00000004620	LAMC1	2775.43	-2.03076	0.211429	-9.60493	7.62099e-22	8.7659e-20
ENSGALG00000005346	PPIC	236.22	-2.53001	0.26848	-9.42345	4.36484e-21	4.76405e-19
ENSGALG00000006868	CRACR2B	62.7935	-2.18811	0.232238	-9.42183	4.43288e-21	4.80325e-19
ENSGALG00000001633	DUSP26	748.059	2.44045	0.25942	9.40734	5.08874e-21	5.47424e-19
ENSGALG00000005331	GJC2	68.4121	-2.34303	0.249253	-9.4002	5.44617e-21	5.75751e-19
ENSGALG00000002855	SARDH	89.358	-2.48968	0.266378	-9.34642	9.06616e-21	9.22219e-19
ENSGALG00000001042	MTMR4	187.252	-1.50981	0.162048	-9.31708	1.19589e-20	1.18425e-18
ENSGALG00000007082	CREM	1902.31	2.3927	0.256853	9.31547	1.21419e-20	1.19446e-18
ENSGALG00000012342	SASH1	184.026	-2.14733	0.230706	-9.30766	1.30674e-20	1.2771e-18
ENSGALG00000032664	UBE2B	2093.97	2.15679	0.234286	9.2058	3.39141e-20	3.23005e-18
ENSGALG00000004597	ZBTB37	331.171	-2.47079	0.269501	-9.16802	4.81785e-20	4.50258e-18
ENSGALG00000030603	ANTXR1	92.7099	-2.57437	0.281293	-9.15191	5.5937e-20	5.13145e-18
ENSGALG00000006076	RASGEF1C	14.1188	-3.55016	0.388123	-9.14702	5.85272e-20	5.33632e-18
ENSGALG00000005797	COL20A1	242.858	-4.16229	0.455528	-9.13728	6.40453e-20	5.80406e-18
ENSGALG00000047483	C1QTNF6	376.657	-3.31732	0.36655	-9.05011	1.4282e-19	1.25623e-17
ENSGALG00000028810	CHCHD10	1332.96	2.37722	0.263404	9.02501	1.79687e-19	1.56213e-17
ENSGALG00000013177	BCAT1	310.174	-1.68503	0.186807	-9.02014	1.87846e-19	1.62362e-17
ENSGALG00000033293	ACAP3	85.664	-2.52856	0.280436	-9.01653	1.94149e-19	1.66846e-17
ENSGALG00000000151	ADAMTS19	82.0958	-2.92656	0.324852	-9.00889	2.08151e-19	1.76846e-17
ENSGALG00000008164	ADAMTS7	89.9133	-2.81898	0.313678	-8.98685	2.54418e-19	2.14933e-17
ENSGALG00000042357	ARHGAP1	126.394	-1.63872	0.183061	-8.95179	3.49771e-19	2.93828e-17
ENSGALG00000054619	GAB2	20.7944	-3.47823	0.388824	-8.94552	3.70203e-19	3.09254e-17
ENSGALG00000033700	CA3A	1587.17	5.21933	0.584556	8.9287	4.31026e-19	3.58063e-17
ENSGALG00000042814	MCRIP1	1923.63	1.56028	0.17556	8.88747	6.25138e-19	5.08026e-17
ENSGALG00000004509	UBB	71571	1.90447	0.214892	8.86245	7.82776e-19	6.25928e-17
ENSGALG00000011376	ANKRD9	647.863	-2.64492	0.298696	-8.8549	8.37582e-19	6.6619e-17
ENSGALG00000009252	PLD1	100.076	-2.62168	0.296576	-8.83983	9.58648e-19	7.58448e-17
ENSGALG00000000172	MYOG	139.422	-2.60548	0.295918	-8.80473	1.31169e-18	1.0323e-16
ENSGALG00000037727	OSGEPL1	273.991	1.81587	0.207094	8.76835	1.81301e-18	1.39742e-16
ENSGALG00000042137	ELK4	44.2453	-2.23	0.254399	-8.76577	1.85506e-18	1.40806e-16
ENSGALG00000003886	SGCD	224.673	-2.79904	0.321129	-8.71626	2.87541e-18	2.15515e-16
ENSGALG00000034992	FRMD4A	69.793	-2.47084	0.284202	-8.69394	3.50078e-18	2.57868e-16
ENSGALG00000026600	C1orf198	80.0133	-1.61963	0.186821	-8.66942	4.34326e-18	3.18356e-16
ENSGALG00000021520	TMEM8C	25.7123	-3.31109	0.382439	-8.65784	4.80806e-18	3.48145e-16
ENSGALG00000008671	ST8SIA6	41.8326	-2.99541	0.346309	-8.64955	5.17031e-18	3.71691e-16
ENSGALG00000005474	PNAT10	74.3861	2.0824	0.240927	8.64329	5.46192e-18	3.88914e-16
ENSGALG00000035966	EDA	120.516	-1.71329	0.198958	-8.61128	7.22499e-18	5.09601e-16
ENSGALG00000016673	TRAM2	104.767	-1.70989	0.199549	-8.56879	1.04581e-17	7.17337e-16
ENSGALG00000035913	PPP1R27	8107.04	1.92191	0.224989	8.54224	1.3165e-17	8.86739e-16
ENSGALG00000031440	PTPRU	103.709	-1.7659	0.207113	-8.52625	1.51167e-17	1.01363e-15
ENSGALG00000015284	RGMB	92.3799	-1.97125	0.231432	-8.51762	1.6286e-17	1.08233e-15
ENSGALG00000001977	LDB3	34337.9	1.57067	0.184706	8.50361	1.8379e-17	1.21067e-15
ENSGALG00000012760	WASHC3	444.33	1.5124	0.178463	8.47458	2.35928e-17	1.54054e-15
ENSGALG00000014995	PGM5	376.786	-2.39228	0.282531	-8.46732	2.51096e-17	1.62538e-15
ENSGALG00000029968	GADD45B	3826.67	4.26113	0.503327	8.46592	2.54138e-17	1.63799e-15
ENSGALG00000013715	DLC1	175.895	-1.83407	0.217761	-8.42241	3.68802e-17	2.3171e-15
ENSGALG00000035378	DNAJC5	31.316	-1.88919	0.224993	-8.39667	4.59317e-17	2.84986e-15
ENSGALG00000004323	RASAL2	123.446	-1.55987	0.186221	-8.37641	5.4566e-17	3.35772e-15
ENSGALG00000015419	PENK	236.103	-2.93486	0.352486	-8.32618	8.34903e-17	5.07492e-15
ENSGALG00000003695	MINPP1	32.5256	-1.93313	0.232811	-8.30345	1.01133e-16	6.12246e-15
ENSGALG00000035673	ADAM11	41.8038	-3.12979	0.377115	-8.29928	1.04747e-16	6.31563e-15
ENSGALG00000016810	SH3RF3	37.1199	-2.38519	0.289082	-8.25092	1.57174e-16	9.40091e-15
ENSGALG00000011813	HEG1	162.395	-2.63653	0.3198	-8.2443	1.66126e-16	9.89672e-15
ENSGALG00000004960	FBN1	1121.45	-2.27189	0.275651	-8.24192	1.69468e-16	1.0016e-14
ENSGALG00000016148	C2CD2	75.6765	-1.7177	0.209138	-8.21325	2.15288e-16	1.26243e-14
ENSGALG00000034229	ZNF703	48.231	-2.66806	0.325186	-8.2047	2.31158e-16	1.34494e-14
ENSGALG00000004387	CCPG1	2435.53	2.56604	0.313395	8.18787	2.65886e-16	1.5233e-14
ENSGALG00000024047	MYCL	43.3944	-2.48196	0.303298	-8.18324	2.76318e-16	1.57702e-14
ENSGALG00000004270	ALDH1A2	300.162	-2.66306	0.325698	-8.17645	2.92329e-16	1.65575e-14
ENSGALG00000009048	ABLIM1	65.4841	-1.94025	0.237721	-8.16189	3.29829e-16	1.85095e-14
ENSGALG00000009091	TRUB1	175.609	1.5122	0.185638	8.14596	3.76299e-16	2.06867e-14
ENSGALG00000005423	GRHPR	346.512	-1.83435	0.225247	-8.14371	3.83343e-16	2.09968e-14
ENSGALG00000011686	SEMA5B	50.8755	-1.82617	0.224683	-8.12774	4.37356e-16	2.37811e-14
ENSGALG00000004048	PTPRS	629.902	-1.67953	0.207057	-8.11142	5.00331e-16	2.70088e-14
ENSGALG00000001918	DNAJB5	539.388	-3.06107	0.377676	-8.10501	5.27397e-16	2.83675e-14
ENSGALG00000032418	RAB26	61.7491	-2.35065	0.290413	-8.09417	5.76573e-16	3.09014e-14
ENSGALG00000006505	ZFAND6	2687.06	1.72369	0.213603	8.0696	7.05275e-16	3.73971e-14
ENSGALG00000006567	UBASH3B	36.4148	-2.85175	0.353831	-8.05964	7.65189e-16	4.04306e-14
ENSGALG00000016993	SUCLA2	3768.23	1.5139	0.188203	8.044	8.69526e-16	4.49897e-14
ENSGALG00000031129	HMCN1	77.9437	-2.63537	0.327785	-8.03994	8.98811e-16	4.63446e-14
ENSGALG00000007599	AMER1	57.1667	-1.6518	0.205819	-8.0255	1.01113e-15	5.1079e-14
ENSGALG00000043318	NMNAT1	291.686	1.64874	0.205545	8.02128	1.04645e-15	5.26852e-14
ENSGALG00000003503	MYBL2	131.897	-1.50828	0.188063	-8.02007	1.05689e-15	5.30324e-14
ENSGALG00000008053	PRDM11	61.4497	-1.7468	0.218022	-8.01204	1.12818e-15	5.64203e-14
ENSGALG00000037370	NAV1	200.965	-1.93818	0.242074	-8.00654	1.17981e-15	5.88058e-14
ENSGALG00000038946	KLHL38	335.816	3.5653	0.445684	7.99961	1.24813e-15	6.20041e-14
ENSGALG00000037625	FBN3	34.5577	-5.64788	0.706737	-7.99148	1.33324e-15	6.60131e-14
ENSGALG00000010055	DAAM2	38.7662	-2.0132	0.251979	-7.98958	1.35404e-15	6.68219e-14
ENSGALG00000053457	PCDHGC5	17.589	-2.53676	0.318026	-7.97656	1.50464e-15	7.35256e-14
ENSGALG00000047621	YBEY	39.6295	-1.8214	0.228442	-7.97314	1.54693e-15	7.53461e-14
ENSGALG00000035584	COL3A1	23280.3	-2.56299	0.322623	-7.94421	1.95435e-15	9.39658e-14
ENSGALG00000000404	COPS2	4595.11	2.25202	0.283924	7.93178	2.1603e-15	1.01902e-13
ENSGALG00000016462	MYCN	40.075	-2.65722	0.335261	-7.92583	2.26634e-15	1.06568e-13
ENSGALG00000030836	PSD2	13.7995	-2.62633	0.331745	-7.91672	2.43866e-15	1.13954e-13
ENSGALG00000001130	GALNT17	87.4378	-2.18518	0.276995	-7.88889	3.04897e-15	1.40714e-13
ENSGALG00000001995	LIMS2	249.893	-1.6086	0.204219	-7.87684	3.35761e-15	1.53536e-13
ENSGALG00000038399	PLEKHA6	76.2775	-1.91736	0.243555	-7.87241	3.47861e-15	1.58102e-13
ENSGALG00000013579	FAT1	199.87	-1.89492	0.240819	-7.86866	3.58461e-15	1.61448e-13
ENSGALG00000008056	B4GALT5	154.267	-1.86108	0.236549	-7.86764	3.61407e-15	1.62286e-13
ENSGALG00000006887	FAM174B	27.2486	-2.62148	0.333584	-7.85853	3.88671e-15	1.74006e-13
ENSGALG00000015034	ANKRD29	20.2956	-2.41109	0.306897	-7.85633	3.95547e-15	1.7603e-13
ENSGALG00000050314	SRSF4	512.242	1.62416	0.207233	7.83733	4.60211e-15	2.03596e-13
ENSGALG00000028191	GLCE	125.29	-1.83017	0.233806	-7.82776	4.96644e-15	2.19065e-13
ENSGALG00000002551	CFAP70	59.0259	-2.0517	0.262183	-7.82545	5.05855e-15	2.2182e-13
ENSGALG00000010837	ASB5	1898.48	2.07805	0.266504	7.79743	6.31795e-15	2.72254e-13
ENSGALG00000054939	RAPH1	56.3915	-1.7017	0.21852	-7.78739	6.84066e-15	2.9309e-13
ENSGALG00000015267	CMSS1	165.896	1.7708	0.22808	7.76393	8.23369e-15	3.47792e-13
ENSGALG00000022758	GGACT	110.392	1.85904	0.23987	7.75019	9.17526e-15	3.84307e-13
ENSGALG00000027630	NPR2	203.65	-1.5025	0.194145	-7.73907	1.0015e-14	4.18307e-13
ENSGALG00000030076	PCSK6	53.384	-2.29802	0.297091	-7.7351	1.03325e-14	4.2917e-13
ENSGALG00000052271	SLC23A3	31.9719	2.79225	0.36151	7.72386	1.12863e-14	4.64916e-13
ENSGALG00000031035	PCMTD1	2151.51	2.44348	0.317015	7.70777	1.28036e-14	5.25967e-13
ENSGALG00000016418	BCLAF3	513.438	1.65906	0.215304	7.70568	1.30149e-14	5.33184e-13
ENSGALG00000043439	NSMCE2	287.339	1.56699	0.203543	7.69855	1.37624e-14	5.59873e-13
ENSGALG00000013124	FHOD3	229.188	-2.86581	0.372261	-7.69839	1.37787e-14	5.59873e-13
ENSGALG00000004669	ASPA	191.023	3.0689	0.398786	7.69561	1.40819e-14	5.691e-13
ENSGALG00000008393	CREB3L1	77.3287	-2.04577	0.266047	-7.68953	1.47677e-14	5.93605e-13
ENSGALG00000036441	WIPF1	459.21	-1.96895	0.256665	-7.67128	1.70291e-14	6.80847e-13
ENSGALG00000006137	ARHGAP22	58.3657	-1.92814	0.251642	-7.66224	1.82724e-14	7.28606e-13
ENSGALG00000007993	DCX	12.0115	-5.29514	0.693362	-7.6369	2.22517e-14	8.7102e-13
ENSGALG00000032957	NOCT	3801.62	3.05952	0.401855	7.61348	2.66811e-14	1.02298e-12
ENSGALG00000014226	KIAA0930	80.5346	-1.70902	0.224744	-7.60428	2.86491e-14	1.09252e-12
ENSGALG00000033806	ITPRIPL2	25.1477	-2.215	0.291466	-7.59951	2.97248e-14	1.12525e-12
ENSGALG00000012709	ATXN1	30.2063	-2.04358	0.269197	-7.59141	3.16444e-14	1.19188e-12
ENSGALG00000039786	FGFR1	912.669	-1.88004	0.247944	-7.58253	3.3889e-14	1.27003e-12
ENSGALG00000017316	UCP3	18285.7	3.55971	0.469792	7.57719	3.53126e-14	1.32007e-12
ENSGALG00000054718	FLNA	115.368	-1.61472	0.213121	-7.57655	3.54857e-14	1.32324e-12
ENSGALG00000000461	MRC2	1014.28	-2.43464	0.321381	-7.57558	3.57539e-14	1.32992e-12
ENSGALG00000003942	LONP2	500.769	1.63724	0.216134	7.57512	3.58802e-14	1.33131e-12
ENSGALG00000023881	PLXDC1	245.462	-2.71772	0.358982	-7.57063	3.71424e-14	1.36795e-12
ENSGALG00000029429	TGFBI	405.114	-2.10712	0.278405	-7.56853	3.77467e-14	1.3834e-12
ENSGALG00000016797	FHL2	1120.08	4.71702	0.623845	7.56121	3.99343e-14	1.45289e-12
ENSGALG00000010448	LTBP1	179.279	-2.03584	0.27016	-7.53567	4.85845e-14	1.75056e-12
ENSGALG00000042215	FAAP100	260.999	-1.75523	0.232974	-7.53403	4.91983e-14	1.76842e-12
ENSGALG00000011145	TRIL	155.081	-1.91823	0.255097	-7.51963	5.49319e-14	1.94644e-12
ENSGALG00000006112	SCN5A	7.23266	-5.18255	0.689986	-7.51109	5.86376e-14	2.06795e-12
ENSGALG00000017309	RNF169	35.3353	-1.69964	0.22649	-7.50425	6.17812e-14	2.17368e-12
ENSGALG00000028790	DNASE2B	80.9307	-2.28239	0.304287	-7.50078	6.34396e-14	2.22679e-12
ENSGALG00000015115	MAMDC2	254.677	-1.67665	0.223777	-7.49253	6.75597e-14	2.36585e-12
ENSGALG00000007508	HPSE2	60.6561	1.98992	0.266465	7.46782	8.15317e-14	2.80909e-12
ENSGALG00000040113	SFT2D3	7.44029	-5.52507	0.740675	-7.45951	8.68474e-14	2.96491e-12
ENSGALG00000005442	PALMD	263.732	2.1624	0.290144	7.45287	9.13327e-14	3.10386e-12
ENSGALG00000015358	MYH15	36.4015	-3.68136	0.494446	-7.44542	9.66389e-14	3.26258e-12
ENSGALG00000002103	TPPP3	209.471	-2.69589	0.362088	-7.44539	9.66578e-14	3.26258e-12
ENSGALG00000050897	TNIK	277.865	-1.65201	0.221917	-7.44425	9.74977e-14	3.27614e-12
ENSGALG00000006626	PDE6C	41.2799	2.81718	0.37995	7.41463	1.21969e-13	4.06192e-12
ENSGALG00000014725	PLK2	127.297	-2.59171	0.349698	-7.41129	1.25076e-13	4.15613e-12
ENSGALG00000040478	CAPN5	35.3254	-2.14072	0.289003	-7.40726	1.28933e-13	4.27481e-12
ENSGALG00000012530	FOXRED2	75.4643	-1.57343	0.212494	-7.4046	1.31543e-13	4.35168e-12
ENSGALG00000007786	DOK5	53.1254	-4.08488	0.552	-7.40014	1.36037e-13	4.49042e-12
ENSGALG00000016843	COL4A2	4348.24	-1.9879	0.26885	-7.39406	1.42411e-13	4.68655e-12
ENSGALG00000040241	NTRK3	33.3159	-2.28542	0.309125	-7.3932	1.43341e-13	4.69367e-12
ENSGALG00000033816	KCTD12	38.52	-2.87522	0.38965	-7.37899	1.59492e-13	5.19581e-12
ENSGALG00000036749	MRPS28	182.023	-1.56291	0.212252	-7.36344	1.79237e-13	5.81372e-12
ENSGALG00000004310	TTYH3	47.7877	-2.26841	0.308274	-7.35843	1.86084e-13	6.00975e-12
ENSGALG00000010921	PKD2	152.54	-1.78161	0.24254	-7.34562	2.04809e-13	6.55784e-12
ENSGALG00000007905	LAMB1	2622.98	-1.81052	0.246597	-7.34203	2.10373e-13	6.7216e-12
ENSGALG00000030904	LRP1	1834.21	-1.78639	0.243632	-7.33234	2.26174e-13	7.19571e-12
ENSGALG00000010785	ACOT11	935.686	3.44231	0.469588	7.3305	2.29302e-13	7.26431e-12
ENSGALG00000011205	SMOC2	175.287	-2.36146	0.322253	-7.32794	2.33713e-13	7.3728e-12
ENSGALG00000007357	BCL6	852.732	2.95441	0.403542	7.32121	2.45748e-13	7.70371e-12
ENSGALG00000031560	USF3	64.5396	-1.67998	0.229574	-7.3178	2.5206e-13	7.8686e-12
ENSGALG00000010258	LTBP2	1192.69	-1.9266	0.263568	-7.30971	2.67729e-13	8.32298e-12
ENSGALG00000005353	FAR1	2086.38	1.65009	0.22579	7.30804	2.71059e-13	8.40902e-12
ENSGALG00000005974	COL6A1	3511.56	-2.20062	0.301572	-7.29716	2.93895e-13	9.06104e-12
ENSGALG00000017235	NOX4	23.6608	-3.23173	0.443543	-7.28616	3.18911e-13	9.77187e-12
ENSGALG00000049193	IQGAP3	32.1608	-2.28523	0.313826	-7.28184	3.29298e-13	1.00695e-11
ENSGALG00000003923	COL6A3	4523.63	-2.31891	0.318554	-7.27949	3.35083e-13	1.02255e-11
ENSGALG00000007912	ATP9A	10.3899	-2.8543	0.392683	-7.2687	3.62956e-13	1.09864e-11
ENSGALG00000053246	OCM2	32.3597	-3.24114	0.447025	-7.25046	4.15344e-13	1.24712e-11
ENSGALG00000007332	PRICKLE2	19.6426	-2.20696	0.304589	-7.24569	4.30232e-13	1.28665e-11
ENSGALG00000036678	ETV4	15.226	-2.17346	0.300121	-7.24195	4.42277e-13	1.3174e-11
ENSGALG00000009012	ZNF385B	37.8562	-1.80495	0.250066	-7.21788	5.28047e-13	1.55431e-11
ENSGALG00000003438	NUF2	24.2791	-2.5195	0.349625	-7.20627	5.75036e-13	1.6794e-11
ENSGALG00000015399	FUT10	52.9475	-1.89076	0.262868	-7.19282	6.34662e-13	1.84992e-11
ENSGALG00000030613	PDGFRB	213.413	-2.28687	0.318483	-7.18052	6.94444e-13	2.01241e-11
ENSGALG00000002124	ZDHHC8	52.4053	-1.71156	0.238645	-7.172	7.3912e-13	2.12949e-11
ENSGALG00000009435	PPP1R3A	5867.47	1.99502	0.278487	7.16378	7.8482e-13	2.25248e-11
ENSGALG00000041555	COL1A1	7491.03	-2.92166	0.408487	-7.15239	8.52816e-13	2.43362e-11
ENSGALG00000037076	GART	1668.45	2.65038	0.371493	7.13441	9.72042e-13	2.73213e-11
ENSGALG00000031762	TMEM98	32.8064	-2.30292	0.322997	-7.12985	1.00478e-12	2.81358e-11
ENSGALG00000002944	CPS1	21.2746	-2.25341	0.318436	-7.07649	1.47848e-12	4.04163e-11
ENSGALG00000010988	MPP6	36.8057	-1.86512	0.264098	-7.06224	1.63835e-12	4.47048e-11
ENSGALG00000005809	SEPTIN2	36.8617	-2.61141	0.370026	-7.05737	1.6968e-12	4.60475e-11
ENSGALG00000011350	NEGR1	80.2478	-2.0731	0.294337	-7.04328	1.87767e-12	5.04072e-11
ENSGALG00000007300	PYCR1	227.01	-1.80438	0.256316	-7.0397	1.92653e-12	5.1626e-11
ENSGALG00000008886	ZNF618	88.9852	-1.67329	0.237784	-7.03701	1.96415e-12	5.25403e-11
ENSGALG00000032161	SCUBE2	66.7451	-2.4056	0.342195	-7.02991	2.06672e-12	5.50867e-11
ENSGALG00000002846	NEURL1B	40.4364	-2.48198	0.353378	-7.0236	2.16231e-12	5.74298e-11
ENSGALG00000020067	VASH2	49.2444	-2.22121	0.31649	-7.01827	2.24637e-12	5.94513e-11
ENSGALG00000016639	KIF13B	96.8274	-1.58244	0.225506	-7.01729	2.26209e-12	5.96934e-11
ENSGALG00000047320	MFAP5	1579.66	-2.41245	0.343791	-7.0172	2.2635e-12	5.96934e-11
ENSGALG00000010384	CLRN1	21.3769	-1.95968	0.279513	-7.01104	2.36545e-12	6.20537e-11
ENSGALG00000028565	PCDHGC3	889.969	-1.60543	0.229279	-7.0021	2.52153e-12	6.5917e-11
ENSGALG00000004286	COL13A1	17.9857	-1.80145	0.25729	-7.00165	2.52968e-12	6.60144e-11
ENSGALG00000053278	SUCNR1	135.358	2.95948	0.422966	6.99697	2.6155e-12	6.80167e-11
ENSGALG00000005330	SNCAIP	156.155	-1.73411	0.248046	-6.9911	2.72743e-12	7.06815e-11
ENSGALG00000008753	FBXO48	305.197	1.78736	0.255952	6.98319	2.88557e-12	7.45215e-11
ENSGALG00000040759	CPXM1	515.792	-2.052	0.293972	-6.98025	2.94649e-12	7.59636e-11
ENSGALG00000053000	C20orf194	456.876	-1.87587	0.26913	-6.97013	3.16638e-12	8.09348e-11
ENSGALG00000044383	MCL1	8237.19	2.32934	0.334443	6.96483	3.28801e-12	8.37573e-11
ENSGALG00000012374	FRMD6	221.909	-1.61242	0.231798	-6.95613	3.49754e-12	8.86418e-11
ENSGALG00000003172	SLC16A9	1818.79	3.056	0.439448	6.95416	3.54658e-12	8.97327e-11
ENSGALG00000034876	PDP1	6549.14	1.9418	0.279407	6.94973	3.65995e-12	9.24448e-11
ENSGALG00000005725	CSF1R	640.546	-1.6375	0.236373	-6.92762	4.27967e-12	1.07192e-10
ENSGALG00000009732	PCDH18	143.326	-1.55134	0.224432	-6.91227	4.7695e-12	1.19062e-10
ENSGALG00000039696	ENTPD2	901.25	-2.18298	0.316615	-6.89475	5.39596e-12	1.32926e-10
ENSGALG00000008823	IQUB	35.0266	1.73472	0.251611	6.89447	5.40656e-12	1.32968e-10
ENSGALG00000034188	PAG1	49.0008	-2.34217	0.340733	-6.87391	6.24645e-12	1.52122e-10
ENSGALG00000037030	CREBL2	829.919	1.52478	0.221992	6.86859	6.48374e-12	1.57645e-10
ENSGALG00000003742	CPAMD8	57.4203	-2.23518	0.325697	-6.86276	6.7541e-12	1.63686e-10
ENSGALG00000031112	COL5A2	1785.02	-1.74949	0.25581	-6.83905	7.97225e-12	1.91963e-10
ENSGALG00000011740	MGP	2958.66	-2.5389	0.371899	-6.82686	8.67944e-12	2.07987e-10
ENSGALG00000033966	TENM4	69.8147	-2.40396	0.352429	-6.82113	9.0328e-12	2.15419e-10
ENSGALG00000030450	CLIP2	190.166	-1.84003	0.270148	-6.81121	9.67791e-12	2.28779e-10
ENSGALG00000015040	SLC16A10	364.18	1.50288	0.220982	6.80089	1.03978e-11	2.44462e-10
ENSGALG00000012662	NUAK1	156.324	-1.69252	0.249342	-6.78795	1.13738e-11	2.63679e-10
ENSGALG00000023354	FSCN2	4.89419	-4.06991	0.599684	-6.78675	1.14687e-11	2.65466e-10
ENSGALG00000038913	LDLRAD3	11.5937	-1.9393	0.285867	-6.78392	1.16962e-11	2.69481e-10
ENSGALG00000045846	PDK2	1009.58	1.58967	0.234521	6.77835	1.2156e-11	2.79214e-10
ENSGALG00000042079	NID1	2000.35	-1.77551	0.262448	-6.76518	1.33142e-11	3.03951e-10
ENSGALG00000002437	DIPK1B	27.4846	-2.08322	0.308881	-6.74442	1.5364e-11	3.47037e-10
ENSGALG00000035419	CDON	197.109	-1.51824	0.225866	-6.72187	1.79409e-11	4.02203e-10
ENSGALG00000007963	NFATC2	26.5575	-2.35195	0.350154	-6.7169	1.85637e-11	4.1126e-10
ENSGALG00000046358	FBLN7	69.891	-3.12852	0.465769	-6.71689	1.85649e-11	4.1126e-10
ENSGALG00000007537	INCENP	61.2268	-2.06186	0.307637	-6.70225	2.05238e-11	4.51978e-10
ENSGALG00000006796	SRPX2	46.0104	-2.39845	0.35831	-6.69378	2.17472e-11	4.76813e-10
ENSGALG00000010029	BEST3	855.541	2.67494	0.399888	6.68922	2.2436e-11	4.91195e-10
ENSGALG00000039032	FJX1	16.3487	-1.87993	0.281111	-6.68753	2.26974e-11	4.96191e-10
ENSGALG00000009641	COL1A2	7998.46	-2.46614	0.368854	-6.68597	2.294e-11	5.00105e-10
ENSGALG00000026940	TTYH2	216.632	-1.96388	0.293961	-6.68077	2.37686e-11	5.15837e-10
ENSGALG00000052592	TMEM82	25.1637	2.49759	0.37443	6.67039	2.55116e-11	5.49676e-10
ENSGALG00000032270	NCAPH	32.8039	-1.68291	0.252388	-6.66795	2.59401e-11	5.57302e-10
ENSGALG00000000692	CDK18	11.1055	-2.25697	0.338535	-6.66686	2.61341e-11	5.60665e-10
ENSGALG00000014176	PLA2G2E	78.3592	1.96036	0.294368	6.65955	2.74659e-11	5.85875e-10
ENSGALG00000016467	SMC6	238.005	2.08601	0.313267	6.6589	2.75892e-11	5.87667e-10
ENSGALG00000037829	LOXHD1	8.17388	-3.85385	0.579115	-6.65472	2.83838e-11	6.02116e-10
ENSGALG00000029724	MTURN	34.1483	-3.0043	0.451483	-6.65428	2.84689e-11	6.02116e-10
ENSGALG00000016618	PNPLA4	79.1514	2.0126	0.302543	6.65228	2.88591e-11	6.09506e-10
ENSGALG00000032997	EMILIN2	215.854	-2.40632	0.362421	-6.63956	3.14617e-11	6.62601e-10
ENSGALG00000031450	MYO7A	5.17926	-3.59944	0.542683	-6.63267	3.29679e-11	6.90432e-10
ENSGALG00000027231	NRARP	27.614	-2.83427	0.429145	-6.60446	3.98957e-11	8.23977e-10
ENSGALG00000004444	SHCBP1	8.3301	-2.63762	0.4017	-6.56615	5.16345e-11	1.04619e-09
ENSGALG00000042679	RETREG1	3017.3	2.35826	0.359986	6.55098	5.71619e-11	1.14314e-09
ENSGALG00000006642	ADORA2A	38.6992	-1.63871	0.250157	-6.55072	5.72613e-11	1.14314e-09
ENSGALG00000016582	PBK	22.4156	-2.26879	0.346526	-6.54724	5.86104e-11	1.16698e-09
ENSGALG00000015253	COL8A1	196.587	-2.17319	0.331991	-6.54593	5.91256e-11	1.17255e-09
ENSGALG00000013655	ZDHHC2	16.3832	-1.93564	0.295994	-6.53947	6.17372e-11	1.21949e-09
ENSGALG00000005986	TUB	51.3917	-1.65036	0.252606	-6.53334	6.43179e-11	1.26545e-09
ENSGALG00000007623	CACNA1G	33.5472	-2.3262	0.356123	-6.53201	6.48911e-11	1.27171e-09
ENSGALG00000006037	MCM2	149.074	-1.78544	0.273746	-6.52224	6.92634e-11	1.35385e-09
ENSGALG00000008704	CUBN	119.074	-1.50536	0.230819	-6.52184	6.94522e-11	1.35577e-09
ENSGALG00000041043	ABRA	5727.45	3.85859	0.592098	6.51681	7.18179e-11	1.3983e-09
ENSGALG00000035636	PHYH	2389.58	1.7092	0.262558	6.50982	7.52407e-11	1.45924e-09
ENSGALG00000004087	THSD4	9.83281	-3.86945	0.594669	-6.50689	7.67227e-11	1.48606e-09
ENSGALG00000010187	SLC1A1	16.3647	4.80433	0.738949	6.50157	7.94852e-11	1.5336e-09
ENSGALG00000016584	EGFL6	117.428	-2.47194	0.380929	-6.48924	8.62677e-11	1.66018e-09
ENSGALG00000009784	PTPN14	45.8547	-2.48339	0.382813	-6.48721	8.74399e-11	1.67917e-09
ENSGALG00000029435	CYP7B1	7.52912	-2.94723	0.454319	-6.48714	8.74788e-11	1.67917e-09
ENSGALG00000014569	PNPLA2	270.47	-2.73766	0.422573	-6.47855	9.26078e-11	1.77307e-09
ENSGALG00000015438	MPZL1	16.8757	-2.65024	0.409617	-6.47006	9.79658e-11	1.86768e-09
ENSGALG00000002303	LRIT1	9.64585	-5.59811	0.867042	-6.45656	1.07108e-10	2.02988e-09
ENSGALG00000002294	SEMA6A	163.822	-1.92146	0.297786	-6.4525	1.10021e-10	2.07983e-09
ENSGALG00000000311	DOCK5	18.2613	-3.40651	0.528177	-6.44956	1.12175e-10	2.11519e-09
ENSGALG00000051919	BAALC	14.1827	-4.44034	0.689057	-6.44408	1.16302e-10	2.19025e-09
ENSGALG00000028354	METRNL	518.092	-1.82779	0.283699	-6.4427	1.1737e-10	2.20759e-09
ENSGALG00000038740	AMY2A	19.1915	3.11896	0.485086	6.4297	1.27857e-10	2.3958e-09
ENSGALG00000044525	NFKBIE	17.8652	-2.37808	0.371035	-6.40932	1.4617e-10	2.72529e-09
ENSGALG00000009492	DNAJB9	811.475	1.62565	0.253659	6.40879	1.46681e-10	2.73141e-09
ENSGALG00000006757	XYLT1	33.161	-3.04788	0.475635	-6.40801	1.47428e-10	2.73909e-09
ENSGALG00000010050	LRFN2	5.17617	-4.40462	0.687365	-6.40798	1.4746e-10	2.73909e-09
ENSGALG00000029709	INPP4A	125.442	-1.6732	0.261437	-6.40002	1.55358e-10	2.87153e-09
ENSGALG00000054772	NAT8L	5.31714	-4.20485	0.657884	-6.39147	1.64298e-10	3.02929e-09
ENSGALG00000039121	PPM1F	41.3387	-1.66168	0.260317	-6.38327	1.73342e-10	3.18816e-09
ENSGALG00000008006	CAPN6	142.4	-1.88918	0.296274	-6.37647	1.81217e-10	3.32891e-09
ENSGALG00000009839	PPIG	1041.72	1.75034	0.274521	6.376	1.81772e-10	3.33501e-09
ENSGALG00000035940	SLC2A13	35.3907	-1.74996	0.274482	-6.37551	1.82354e-10	3.3416e-09
ENSGALG00000026899	CHSY3	13.7255	-2.7347	0.429337	-6.36958	1.89548e-10	3.46494e-09
ENSGALG00000039001	FILIP1	1455.14	1.67022	0.26226	6.36856	1.90807e-10	3.47943e-09
ENSGALG00000002467	MTSS2	151.653	-1.53296	0.240764	-6.36706	1.92688e-10	3.50093e-09
ENSGALG00000030546	CLEC19A	17.3429	-3.45637	0.543174	-6.36328	1.97485e-10	3.57938e-09
ENSGALG00000054821	NAALAD2	134.306	-1.81705	0.285792	-6.35794	2.04481e-10	3.69722e-09
ENSGALG00000002546	COL5A1	1912.63	-1.84355	0.290259	-6.3514	2.13367e-10	3.84859e-09
ENSGALG00000041923	ESPL1	65.6754	-1.62518	0.255895	-6.35095	2.13986e-10	3.85511e-09
ENSGALG00000009452	GALNT16	46.542	-2.18032	0.343943	-6.33918	2.30998e-10	4.14162e-09
ENSGALG00000016438	MELK	11.1202	-2.70458	0.426716	-6.33813	2.32577e-10	4.16493e-09
ENSGALG00000015058	PTPRD	26.2405	-2.60046	0.410355	-6.3371	2.34128e-10	4.18769e-09
ENSGALG00000000478	TANC2	28.0966	-2.28622	0.36133	-6.32724	2.49589e-10	4.44828e-09
ENSGALG00000039300	NFAT5	145.933	-1.85197	0.293399	-6.31211	2.75262e-10	4.88256e-09
ENSGALG00000006401	OSBPL5	192.53	-1.7813	0.282336	-6.30915	2.80577e-10	4.97093e-09
ENSGALG00000041834	AEBP1	966.395	-1.96476	0.311598	-6.30543	2.87398e-10	5.07374e-09
ENSGALG00000011998	SEC24D	109.273	-2.09472	0.332286	-6.30396	2.90132e-10	5.11597e-09
ENSGALG00000005263	SOX8	66.6223	-2.28846	0.364019	-6.28666	3.24373e-10	5.67292e-09
ENSGALG00000001472	JAM3	340.224	-1.96938	0.31362	-6.27951	3.39634e-10	5.91217e-09
ENSGALG00000007078	ENTPD1	131.752	-2.02704	0.322852	-6.27854	3.41776e-10	5.94253e-09
ENSGALG00000031448	MAPK4	4897.16	1.61045	0.25666	6.27465	3.50421e-10	6.07871e-09
ENSGALG00000044404	FAM83D	11.4397	-2.38373	0.380107	-6.27121	3.58252e-10	6.20735e-09
ENSGALG00000038022	COL22A1	6.6418	-4.62783	0.73812	-6.26975	3.61621e-10	6.24402e-09
ENSGALG00000003195	TRADD	19.8348	-1.90372	0.303686	-6.26873	3.64006e-10	6.27796e-09
ENSGALG00000036824	CDH23	29.6624	-1.70729	0.273224	-6.24867	4.13958e-10	7.09853e-09
ENSGALG00000016890	MBNL2	2120.77	2.01807	0.324013	6.22837	4.7132e-10	8.00868e-09
ENSGALG00000016791	SLC9A2	156.573	2.06871	0.332173	6.22781	4.73002e-10	8.02814e-09
ENSGALG00000013754	PLAGL1	101.451	-1.60027	0.25758	-6.21274	5.20686e-10	8.76781e-09
ENSGALG00000003955	CEP350	403.936	-1.76864	0.284738	-6.21147	5.24922e-10	8.81928e-09
ENSGALG00000012735	EDN1	23.8759	-1.89002	0.304962	-6.19754	5.73524e-10	9.56065e-09
ENSGALG00000005426	FREM1	52.5844	-2.35213	0.379689	-6.19488	5.83293e-10	9.71268e-09
ENSGALG00000033012	SPRY4	10.8046	-2.66989	0.431405	-6.18882	6.0616e-10	1.0071e-08
ENSGALG00000031553	KIF18B	13.9891	-2.09384	0.338588	-6.18403	6.24869e-10	1.03474e-08
ENSGALG00000015795	ADAMTS5	9.80504	-3.49821	0.565855	-6.18218	6.32229e-10	1.04576e-08
ENSGALG00000027980	NANOS1	16.137	-3.45043	0.559163	-6.1707	6.79896e-10	1.11843e-08
ENSGALG00000002112	CSF3R	84.962	-3.00018	0.486608	-6.16549	7.02644e-10	1.15458e-08
ENSGALG00000004195	KIF4B	51.7135	-2.37168	0.385267	-6.15594	7.46332e-10	1.22367e-08
ENSGALG00000012802	F13A1	245.542	-2.97028	0.483809	-6.13936	8.28536e-10	1.34811e-08
ENSGALG00000028304	MMR1L4	28.6059	-2.10727	0.343267	-6.13885	8.31215e-10	1.35099e-08
ENSGALG00000005540	MICAL2	710.724	2.00248	0.32693	6.1251	9.06259e-10	1.46342e-08
ENSGALG00000016001	LZTS3	59.6061	-2.84922	0.466296	-6.11032	9.9429e-10	1.58975e-08
ENSGALG00000036686	PLTP	65.6736	-1.97082	0.322542	-6.11026	9.94681e-10	1.58975e-08
ENSGALG00000005519	TLL2	7.98092	-3.18315	0.520958	-6.11019	9.95121e-10	1.58975e-08
ENSGALG00000037864	MYH1A	5715.05	-1.52679	0.250081	-6.10518	1.02686e-09	1.63696e-08
ENSGALG00000009034	ALK	45.1018	-1.84367	0.302113	-6.10257	1.04375e-09	1.66035e-08
ENSGALG00000039322	DDR2	154.602	-2.02098	0.331203	-6.10194	1.04788e-09	1.66515e-08
ENSGALG00000007665	POLE	36.1446	-1.55452	0.255032	-6.09539	1.09172e-09	1.73113e-08
ENSGALG00000012067	LMLN	17.2041	-1.8275	0.300504	-6.08146	1.19091e-09	1.87449e-08
ENSGALG00000028822	RNF152	29.2165	-1.75017	0.288046	-6.07599	1.23229e-09	1.93554e-08
ENSGALG00000052763	BTG2	10861.5	2.0768	0.341971	6.07302	1.25528e-09	1.96753e-08
ENSGALG00000047290	KIAA1755	110.228	-2.18959	0.3611	-6.06367	1.33046e-09	2.07602e-08
ENSGALG00000033256	PCSK5	29.0612	-2.0951	0.345524	-6.06356	1.33144e-09	2.07602e-08
ENSGALG00000004498	SLC2A10	28.7041	-2.12075	0.350052	-6.05838	1.37497e-09	2.14166e-08
ENSGALG00000007853	PAPOLG	6.24695	5.38245	0.890136	6.04678	1.47772e-09	2.28033e-08
ENSGALG00000035717	HSPG2	6697.27	-1.5107	0.250126	-6.03976	1.54346e-09	2.36954e-08
ENSGALG00000011734	CCR8L	62.227	-1.61321	0.267196	-6.03755	1.56469e-09	2.39722e-08
ENSGALG00000012595	AGTPBP1	1193.67	1.78288	0.295401	6.03546	1.58508e-09	2.42348e-08
ENSGALG00000013143	PDE3A	29.4844	-2.21615	0.367418	-6.03169	1.62259e-09	2.4783e-08
ENSGALG00000003922	TOP2A	108.91	-2.43869	0.404812	-6.02427	1.69872e-09	2.5814e-08
ENSGALG00000016740	OCA2	2.57986	-4.54463	0.75612	-6.01047	1.84988e-09	2.7969e-08
ENSGALG00000040363	ABHD4	583.519	1.68198	0.280011	6.00684	1.89175e-09	2.85731e-08
ENSGALG00000010934	PATJ	24.4233	-2.0933	0.34857	-6.00539	1.90871e-09	2.88001e-08
ENSGALG00000006198	LSS	139.579	-2.06456	0.344053	-6.0007	1.96467e-09	2.94957e-08
ENSGALG00000008425	MAP1A	533.598	-1.81946	0.303305	-5.99876	1.98824e-09	2.98197e-08
ENSGALG00000032313	KDELR3	120.536	-1.72283	0.287704	-5.98822	2.12156e-09	3.16919e-08
ENSGALG00000039216	COL6A2	6854.89	-1.92195	0.321086	-5.98577	2.15362e-09	3.21068e-08
ENSGALG00000007048	SYNM	3366.36	2.12859	0.356819	5.96547	2.43938e-09	3.62585e-08
ENSGALG00000039872	PDLIM4	253.192	-2.10006	0.352198	-5.96272	2.4807e-09	3.67995e-08
ENSGALG00000013437	GAN	9.71504	-2.32916	0.390669	-5.96198	2.49203e-09	3.69309e-08
ENSGALG00000008963	DBF4	150.372	1.96358	0.329623	5.95706	2.56821e-09	3.79846e-08
ENSGALG00000000470	LMNA	242.679	-2.14639	0.360437	-5.95496	2.60142e-09	3.84377e-08
ENSGALG00000005451	HELLS	52.7346	-1.63206	0.274426	-5.94715	2.72845e-09	4.01559e-08
ENSGALG00000039346	ARHGAP39	29.5796	-1.62437	0.274013	-5.92809	3.06474e-09	4.47968e-08
ENSGALG00000037675	COL14A1	84.8391	-2.45137	0.414666	-5.91167	3.38664e-09	4.93092e-08
ENSGALG00000008999	AFAP1L2	215.236	-1.81144	0.306447	-5.91108	3.39874e-09	4.93522e-08
ENSGALG00000028140	CNTFR	95.5836	-3.14205	0.531661	-5.90988	3.42359e-09	4.96055e-08
ENSGALG00000006167	LRRC8B	98.2359	2.35371	0.398874	5.90089	3.61537e-09	5.21318e-08
ENSGALG00000005145	SS18L1	32.8166	1.73587	0.294489	5.89452	3.75765e-09	5.38717e-08
ENSGALG00000009677	SSB	698.729	1.82055	0.308935	5.893	3.79252e-09	5.42675e-08
ENSGALG00000002022	B4GALT1	158.264	-1.70518	0.289607	-5.88791	3.91102e-09	5.55606e-08
ENSGALG00000047979	EBF4	188.723	-1.67799	0.285057	-5.88649	3.94485e-09	5.58592e-08
ENSGALG00000008249	DNAJC2	2054.86	1.63654	0.278029	5.88622	3.9514e-09	5.5899e-08
ENSGALG00000032958	AMPH	89.1933	-5.2417	0.890869	-5.88381	4.00934e-09	5.66652e-08
ENSGALG00000034107	TRIM63	13176.3	2.51211	0.42708	5.88205	4.05216e-09	5.71622e-08
ENSGALG00000042505	DSEL	31.1523	-1.68136	0.286171	-5.87536	4.21917e-09	5.94061e-08
ENSGALG00000015554	SORCS2	9.13932	-2.94231	0.501446	-5.86764	4.42034e-09	6.20632e-08
ENSGALG00000005855	CA5B	32.0882	-1.80933	0.308507	-5.86479	4.4969e-09	6.30198e-08
ENSGALG00000031503	LRP6	34.7198	-1.73841	0.296568	-5.86176	4.57973e-09	6.40605e-08
ENSGALG00000028876	SNN	202.654	1.59384	0.271921	5.86141	4.5895e-09	6.41372e-08
ENSGALG00000012710	NCS1	14.4528	-2.14976	0.366789	-5.86103	4.60018e-09	6.42265e-08
ENSGALG00000006763	EXOC6	612.82	1.54852	0.264872	5.84631	5.02597e-09	6.97887e-08
ENSGALG00000002127	LSM10	33.3134	-1.64958	0.282492	-5.83938	5.23952e-09	7.25431e-08
ENSGALG00000015489	FAXC	4.92022	-4.37535	0.750399	-5.83069	5.51978e-09	7.62821e-08
ENSGALG00000004070	MICALL2	107.843	-1.62093	0.278108	-5.82843	5.5952e-09	7.71817e-08
ENSGALG00000042030	P4HA3	173.448	-2.23512	0.383629	-5.82625	5.66855e-09	7.81215e-08
ENSGALG00000014286	PDS5A	1094.39	1.70966	0.29393	5.81658	6.00655e-09	8.20987e-08
ENSGALG00000014699	MEGF10	58.1122	-2.08382	0.358346	-5.8151	6.05992e-09	8.26769e-08
ENSGALG00000001892	CYGB	170.651	-1.93537	0.333011	-5.81173	6.18323e-09	8.41291e-08
ENSGALG00000030024	USP15	2690.28	1.95081	0.335701	5.81117	6.20375e-09	8.43315e-08
ENSGALG00000001480	INKA2	113.033	-1.51581	0.260988	-5.80797	6.32337e-09	8.57239e-08
ENSGALG00000002201	PPL	377.303	-1.7598	0.303557	-5.79728	6.73989e-09	9.0876e-08
ENSGALG00000026973	KIF3C	24.3203	-1.59016	0.274466	-5.79363	6.88817e-09	9.25417e-08
ENSGALG00000008914	NRAP	7966.89	2.03495	0.351556	5.78841	7.10548e-09	9.53754e-08
ENSGALG00000043100	SRPX	215.562	-2.16927	0.374842	-5.78716	7.15862e-09	9.59166e-08
ENSGALG00000038775	SPON1	20.6703	-3.28324	0.567668	-5.78374	7.30597e-09	9.77158e-08
ENSGALG00000031895	SDK2	47.6699	-2.13284	0.368859	-5.78225	7.37086e-09	9.84956e-08
ENSGALG00000017128	SKA3	11.3072	-2.24554	0.388495	-5.78009	7.466e-09	9.95888e-08
ENSGALG00000043596	SNED1	109.534	-1.63391	0.282709	-5.77948	7.49338e-09	9.9865e-08
ENSGALG00000002240	C3orf18	95.4382	-1.68433	0.291487	-5.77841	7.5408e-09	1.00329e-07
ENSGALG00000030602	ADAM33	143.839	-1.64697	0.285145	-5.7759	7.65419e-09	1.01466e-07
ENSGALG00000005621	CAMK2A	174.805	-1.6517	0.286063	-5.77391	7.74536e-09	1.02131e-07
ENSGALG00000004741	EPHB2	55.0964	-1.83612	0.318048	-5.77308	7.78356e-09	1.02411e-07
ENSGALG00000034860	BCHE	65.1488	-1.77182	0.307131	-5.76895	7.97674e-09	1.0472e-07
ENSGALG00000008095	KIF23	42.4877	-1.54237	0.267632	-5.76302	8.26227e-09	1.07995e-07
ENSGALG00000010535	SGMS2	546.268	2.5824	0.448163	5.7622	8.30264e-09	1.08427e-07
ENSGALG00000003123	CNTNAP1	128.447	-1.91732	0.332812	-5.76097	8.36297e-09	1.09051e-07
ENSGALG00000034168	WNT5A	53.7699	-1.70348	0.296003	-5.75494	8.66746e-09	1.127e-07
ENSGALG00000035191	PRLHR2	3.5481	-4.72432	0.820948	-5.7547	8.67933e-09	1.12756e-07
ENSGALG00000009870	IL15	866.075	1.88339	0.327528	5.75032	8.90762e-09	1.15324e-07
ENSGALG00000052743	ARL4C	37.1411	-2.26952	0.39484	-5.74794	9.03373e-09	1.16751e-07
ENSGALG00000002763	FRZB	667.502	-1.59295	0.27746	-5.74119	9.40156e-09	1.21191e-07
ENSGALG00000039140	CD14	9.9244	-2.53108	0.441034	-5.73897	9.52552e-09	1.22472e-07
ENSGALG00000006507	CLMP	173.326	-2.0344	0.355614	-5.72081	1.06018e-08	1.35033e-07
ENSGALG00000001561	MXRA8	298.949	-1.80119	0.316107	-5.69805	1.21185e-08	1.52403e-07
ENSGALG00000016830	CUL4A	846.571	1.58051	0.277961	5.68608	1.2999e-08	1.62792e-07
ENSGALG00000017204	SESN3	26.7825	-2.74909	0.483752	-5.68284	1.32474e-08	1.65626e-07
ENSGALG00000031018	RNF165	8.06203	-3.25195	0.572265	-5.68258	1.32676e-08	1.6574e-07
ENSGALG00000003899	RAB17	13.1902	2.89882	0.510143	5.68236	1.32846e-08	1.65814e-07
ENSGALG00000005360	CA4	149.762	2.51765	0.444476	5.66431	1.47616e-08	1.82876e-07
ENSGALG00000015101	BNC2	20.2962	-2.63447	0.465914	-5.6544	1.56392e-08	1.93108e-07
ENSGALG00000011823	FAT4	62.9905	-2.09251	0.371728	-5.62915	1.81104e-08	2.20525e-07
ENSGALG00000011963	PRDM5	7.0195	-2.80617	0.498952	-5.62412	1.86451e-08	2.26483e-07
ENSGALG00000006882	ST8SIA2	145.743	-2.45089	0.436461	-5.61538	1.96132e-08	2.37087e-07
ENSGALG00000004418	SSTR2	7.17326	-3.09085	0.550479	-5.61484	1.96741e-08	2.37631e-07
ENSGALG00000000401	RBM15	59.6696	-1.73906	0.309905	-5.61161	2.00452e-08	2.41333e-07
ENSGALG00000011447	GADL1	3236.33	-2.02727	0.361292	-5.61116	2.00977e-08	2.41771e-07
ENSGALG00000005321	LAMA5	352.371	-1.53504	0.273713	-5.60822	2.0442e-08	2.45715e-07
ENSGALG00000005961	DGUOK	32.0702	-1.87309	0.334377	-5.60172	2.12235e-08	2.54495e-07
ENSGALG00000040768	MAL2	8.40955	2.89015	0.516006	5.601	2.13115e-08	2.55345e-07
ENSGALG00000014513	CDCA3	24.3393	-2.2761	0.406891	-5.59389	2.22041e-08	2.64556e-07
ENSGALG00000005524	NTSR1	17.8564	-3.00846	0.537915	-5.59282	2.23409e-08	2.65974e-07
ENSGALG00000000516	FANCA	7.46983	-2.10185	0.376318	-5.58531	2.3329e-08	2.77296e-07
ENSGALG00000009282	MIDEAS	44.9977	-2.33039	0.418279	-5.57139	2.52721e-08	2.98494e-07
ENSGALG00000003590	C17orf58	117.492	-1.73926	0.312186	-5.57122	2.52961e-08	2.98542e-07
ENSGALG00000037852	HSD17B7	67.2153	-1.82994	0.328743	-5.56648	2.59932e-08	3.06286e-07
ENSGALG00000029528	KIRREL1	824.271	-1.50521	0.270446	-5.56567	2.61153e-08	3.07482e-07
ENSGALG00000025945	AVD	141.733	-3.2981	0.593584	-5.55625	2.75626e-08	3.23504e-07
ENSGALG00000010792	AGMO	96.5491	3.44518	0.620158	5.55533	2.77088e-08	3.24964e-07
ENSGALG00000036925	CADM3	99.1333	-1.95721	0.352979	-5.54484	2.94229e-08	3.4372e-07
ENSGALG00000035065	FAM110B	21.4899	-1.75981	0.317497	-5.54276	2.97742e-08	3.47551e-07
ENSGALG00000002407	HYDIN	14.0353	-2.07332	0.374785	-5.53202	3.16563e-08	3.68084e-07
ENSGALG00000054166	CACNG7	1.66767	-4.22414	0.763616	-5.53175	3.17044e-08	3.68357e-07
ENSGALG00000005959	GLMN	138.6	1.59378	0.288471	5.52491	3.29655e-08	3.81527e-07
ENSGALG00000011041	DNAJC6	76.1016	1.51263	0.273851	5.52354	3.32233e-08	3.84214e-07
ENSGALG00000013818	CITED2	113.113	1.65624	0.299904	5.52256	3.34105e-08	3.85502e-07
ENSGALG00000004146	RIMS4	29.5161	-2.50861	0.454645	-5.51773	3.43405e-08	3.94691e-07
ENSGALG00000007383	HSPB8	9161.25	1.82017	0.329952	5.51645	3.45906e-08	3.96956e-07
ENSGALG00000033497	FOXP4	26.3981	-1.69726	0.307764	-5.51481	3.49156e-08	4.00378e-07
ENSGALG00000003578	FN1	1853.45	-1.94676	0.353125	-5.51295	3.52868e-08	4.03803e-07
ENSGALG00000037332	IGFBP7	1176.04	-1.61516	0.293126	-5.51012	3.5858e-08	4.09613e-07
ENSGALG00000013218	C3AR1	31.854	-2.25824	0.410207	-5.50512	3.68922e-08	4.20465e-07
ENSGALG00000025851	GPRIN3	28.6152	-2.34241	0.425984	-5.49883	3.82314e-08	4.34403e-07
ENSGALG00000008188	TRIM36	4.50215	-2.77997	0.505933	-5.49474	3.91283e-08	4.43919e-07
ENSGALG00000034967	GDPD5	31.5824	-2.20523	0.401481	-5.49274	3.95744e-08	4.47622e-07
ENSGALG00000015842	TIAM1	33.1984	-1.82307	0.332446	-5.48381	4.16263e-08	4.67998e-07
ENSGALG00000028147	CTSK	633.148	-1.55759	0.284056	-5.48339	4.17263e-08	4.68771e-07
ENSGALG00000007837	KAZALD1	99.5308	-1.78136	0.32496	-5.48179	4.21034e-08	4.72652e-07
ENSGALG00000010049	PTPRB	352.058	-2.0264	0.369976	-5.4771	4.32352e-08	4.83542e-07
ENSGALG00000041203	CRMP1	31.2795	-1.75079	0.320028	-5.47074	4.48171e-08	5.00486e-07
ENSGALG00000029701	INO80D	39.9341	-1.76171	0.322576	-5.46138	4.72452e-08	5.25638e-07
ENSGALG00000006575	VIPR2	17.9784	-1.56999	0.287607	-5.4588	4.79351e-08	5.32521e-07
ENSGALG00000047024	ZNF469	26.3417	-3.35384	0.615517	-5.44882	5.07049e-08	5.60791e-07
ENSGALG00000029678	SNX16	256.037	1.54812	0.284647	5.43873	5.36627e-08	5.91754e-07
ENSGALG00000040672	IGFBP4	741.421	-2.19375	0.403599	-5.43546	5.46554e-08	6.01813e-07
ENSGALG00000011630	GLI2	104.269	-1.518	0.279534	-5.43045	5.62128e-08	6.16339e-07
ENSGALG00000004306	SYT12	22.5488	1.88459	0.347044	5.43042	5.62219e-08	6.16339e-07
ENSGALG00000008544	SLC8A1	21.9715	-2.13398	0.393004	-5.42992	5.63789e-08	6.17607e-07
ENSGALG00000003527	ARRDC2	3290.52	2.31389	0.426418	5.42633	5.75243e-08	6.29693e-07
ENSGALG00000001263	GTF2IRD1	404.729	-1.72709	0.318577	-5.42128	5.91747e-08	6.47285e-07
ENSGALG00000015111	APBA1	14.5774	-1.92594	0.355564	-5.41657	6.07549e-08	6.636e-07
ENSGALG00000014999	MAP1B	32.687	-2.78293	0.514785	-5.406	6.44484e-08	7.01891e-07
ENSGALG00000016867	ITGBL1	12.7915	-3.21387	0.594637	-5.40476	6.48964e-08	7.04717e-07
ENSGALG00000003144	TRIM25	91.9971	-1.53212	0.283533	-5.40365	6.52983e-08	7.08148e-07
ENSGALG00000050811	SP7	13.5974	-2.49595	0.461903	-5.40363	6.53071e-08	7.08148e-07
ENSGALG00000009995	AKAP6	1067.95	2.00088	0.371307	5.38874	7.09535e-08	7.61096e-07
ENSGALG00000043672	STAB1	828.351	-1.61334	0.299841	-5.38066	7.4213e-08	7.94475e-07
ENSGALG00000010020	TTC7A	276.621	-1.9728	0.366944	-5.37629	7.60367e-08	8.11547e-07
ENSGALG00000005541	GJB1	10.1827	4.37132	0.813811	5.37142	7.81202e-08	8.32002e-07
ENSGALG00000005038	CENPI	15.0016	-1.82698	0.340471	-5.36605	8.04794e-08	8.54075e-07
ENSGALG00000012538	NR4A2	78.1454	2.4215	0.45136	5.3649	8.09929e-08	8.57361e-07
ENSGALG00000043734	LIPG	80.8263	-3.07471	0.573331	-5.36288	8.19034e-08	8.65513e-07
ENSGALG00000013420	FOXM1	19.6849	-1.84924	0.345194	-5.35711	8.45636e-08	8.92363e-07
ENSGALG00000052653	PCDHAC1	19.7073	-2.09177	0.390751	-5.35322	8.64031e-08	9.10491e-07
ENSGALG00000016294	HMGCLL1	17.409	-2.07229	0.387169	-5.35242	8.67867e-08	9.13889e-07
ENSGALG00000037889	PTPRT	8.39358	-2.64552	0.494393	-5.35104	8.74492e-08	9.19569e-07
ENSGALG00000006821	TNMD	41.1909	-2.44744	0.457544	-5.34908	8.84033e-08	9.27645e-07
ENSGALG00000004852	DNM1	85.6158	-1.7978	0.336749	-5.33869	9.362e-08	9.76593e-07
ENSGALG00000033157	ADAMTS10	62.6372	-1.87364	0.351988	-5.32303	1.02051e-07	1.05896e-06
ENSGALG00000019060	MMP27	4.3677	-3.20872	0.602873	-5.32238	1.02418e-07	1.06203e-06
ENSGALG00000026981	NHSL1	25.6263	-1.87022	0.352048	-5.31241	1.08186e-07	1.11643e-06
ENSGALG00000029545	SMAD7B	3.19862	4.89756	0.922835	5.30708	1.11395e-07	1.14481e-06
ENSGALG00000037975	CA3B	15.6689	-3.09794	0.584948	-5.29609	1.18306e-07	1.21084e-06
ENSGALG00000017394	INSIG1	2564.76	-1.82861	0.34561	-5.29095	1.2168e-07	1.24367e-06
ENSGALG00000032598	MYO1A	78.0085	-1.71408	0.324147	-5.28799	1.23671e-07	1.26228e-06
ENSGALG00000032974	ADAMTS2	62.914	-2.48805	0.470994	-5.28255	1.27401e-07	1.29947e-06
ENSGALG00000038678	EPB41L3	102.855	-1.93997	0.367679	-5.27626	1.31846e-07	1.3366e-06
ENSGALG00000016580	SCARA5	349.681	-1.68418	0.319421	-5.27259	1.34509e-07	1.36175e-06
ENSGALG00000004071	NETO2	86.6976	2.07821	0.395647	5.2527	1.49889e-07	1.49625e-06
ENSGALG00000002549	RGS1	23.5236	2.33767	0.44514	5.25155	1.50825e-07	1.50453e-06
ENSGALG00000021345	B3GNT9	48.1288	-1.69281	0.322536	-5.24843	1.534e-07	1.52818e-06
ENSGALG00000005969	ANTXRL	42.5837	-1.80243	0.34396	-5.24022	1.60384e-07	1.58749e-06
ENSGALG00000017652	TTC9	39.261	-1.87834	0.35845	-5.24018	1.60416e-07	1.58749e-06
ENSGALG00000000919	PIGR	12.7127	4.17466	0.797593	5.23408	1.65811e-07	1.63655e-06
ENSGALG00000001442	OPCML	27.2281	-1.7749	0.339171	-5.23305	1.66735e-07	1.64458e-06
ENSGALG00000034560	SCARF2	274.102	-1.57202	0.300505	-5.23127	1.68347e-07	1.65829e-06
ENSGALG00000005347	ADAMTS18	15.7509	-3.93644	0.752886	-5.22847	1.70921e-07	1.68143e-06
ENSGALG00000031826	MYOT	2783.97	1.51509	0.29029	5.21922	1.79675e-07	1.75545e-06
ENSGALG00000016709	RCAN2	26.7435	-1.78946	0.343201	-5.21403	1.84783e-07	1.80239e-06
ENSGALG00000014877	EMB	89.4887	1.88785	0.362128	5.21321	1.85598e-07	1.80798e-06
ENSGALG00000005909	GATA2	54.5469	-1.83308	0.352529	-5.19979	1.99519e-07	1.93351e-06
ENSGALG00000008945	NEXN	7484.61	1.64831	0.317142	5.19739	2.02103e-07	1.95475e-06
ENSGALG00000012620	PTCH1	43.6238	-1.53167	0.29507	-5.19087	2.09314e-07	2.01537e-06
ENSGALG00000021128	FSCN1	161.914	-2.5176	0.485183	-5.18896	2.1147e-07	2.03351e-06
ENSGALG00000008901	PTGFR	29.8051	-1.73106	0.333718	-5.18719	2.1349e-07	2.04898e-06
ENSGALG00000015403	EPHA3	36.2967	-2.43297	0.469111	-5.18634	2.14466e-07	2.05571e-06
ENSGALG00000008007	ITGA11	137.028	-2.18792	0.422354	-5.1803	2.21533e-07	2.11802e-06
ENSGALG00000036240	AKAP12	552.14	-1.79313	0.346491	-5.17512	2.27769e-07	2.16518e-06
ENSGALG00000009262	FGB	33.5801	2.93043	0.566477	5.17308	2.30265e-07	2.18197e-06
ENSGALG00000017036	LHFPL1	302.919	-1.5233	0.294908	-5.16533	2.4001e-07	2.2657e-06
ENSGALG00000033960	ADGRB1	34.2123	-2.2586	0.437645	-5.16081	2.45879e-07	2.31525e-06
ENSGALG00000030879	AR	749.308	1.63647	0.31716	5.15976	2.47262e-07	2.32682e-06
ENSGALG00000011288	DACT2	27.3721	-2.49016	0.482917	-5.15649	2.5162e-07	2.36188e-06
ENSGALG00000012018	UGT8	21.5347	2.56019	0.496562	5.15584	2.52501e-07	2.3677e-06
ENSGALG00000046580	MGARP	80.3378	1.62194	0.314644	5.15484	2.53848e-07	2.37533e-06
ENSGALG00000051645	CDC6	9.66639	-1.82549	0.354878	-5.14399	2.68957e-07	2.5021e-06
ENSGALG00000001727	LZTS1	11.6385	-2.21321	0.430258	-5.14392	2.69068e-07	2.5021e-06
ENSGALG00000020554	ADAMTSL1	22.6329	-1.81448	0.352815	-5.14287	2.70572e-07	2.51295e-06
ENSGALG00000041010	WBP1L	3157.2	2.41289	0.469756	5.13648	2.79934e-07	2.59026e-06
ENSGALG00000033405	DBN1	111.605	-2.15451	0.41956	-5.13515	2.81918e-07	2.60217e-06
ENSGALG00000050840	APCDD1	25.9778	-1.95189	0.381174	-5.12073	3.04358e-07	2.79378e-06
ENSGALG00000012429	BMP4	215.773	-1.55872	0.305297	-5.1056	3.29754e-07	3.00476e-06
ENSGALG00000007917	LAMB4	20.3836	-1.89957	0.372852	-5.09471	3.49268e-07	3.16522e-06
ENSGALG00000035325	PMAIP1	8.88635	-2.1474	0.421774	-5.09134	3.55538e-07	3.21424e-06
ENSGALG00000006110	PLK1	34.0344	-2.06564	0.406569	-5.08066	3.7612e-07	3.38508e-06
ENSGALG00000006425	SLC6A6	72.3669	-2.56259	0.504543	-5.07904	3.7935e-07	3.40891e-06
ENSGALG00000009219	C3H1orf95	61.1688	-2.15992	0.425501	-5.07617	3.85112e-07	3.45586e-06
ENSGALG00000001109	GTSF1	466.754	1.77922	0.35053	5.07581	3.85847e-07	3.45898e-06
ENSGALG00000047464	FBXL22	122.142	-1.77524	0.350172	-5.06963	3.98592e-07	3.57109e-06
ENSGALG00000043555	NPNT	38.9607	-1.51184	0.298317	-5.06792	4.02187e-07	3.60114e-06
ENSGALG00000006833	ITIH2	30.068	1.54348	0.305803	5.0473	4.48093e-07	3.97174e-06
ENSGALG00000027232	C1QTNF2	255.373	-1.68347	0.33372	-5.04456	4.5456e-07	4.01954e-06
ENSGALG00000008950	EHD4	67.4223	-1.69684	0.336507	-5.04252	4.59453e-07	4.0604e-06
ENSGALG00000001084	ATP8B3	21.3495	2.28347	0.453304	5.03739	4.71932e-07	4.1584e-06
ENSGALG00000010053	PTPRF	73.7241	-1.6313	0.323919	-5.03613	4.75037e-07	4.18329e-06
ENSGALG00000036941	CUL1	977.826	1.53662	0.305893	5.02338	5.07703e-07	4.45783e-06
ENSGALG00000009830	MGAT4D	6.5857	4.07258	0.81111	5.021	5.1404e-07	4.50817e-06
ENSGALG00000013703	DIPK1C	106.384	-1.97424	0.39337	-5.01879	5.19985e-07	4.55726e-06
ENSGALG00000019845	AvBD9	36.3575	5.43916	1.08381	5.01854	5.20654e-07	4.55816e-06
ENSGALG00000012023	DACT1	136.413	-1.77782	0.354594	-5.01367	5.34017e-07	4.66151e-06
ENSGALG00000002818	VAT1	42.5556	-1.90388	0.379921	-5.01126	5.40756e-07	4.71483e-06
ENSGALG00000012117	STEAP3	137.359	1.66548	0.3325	5.00898	5.47201e-07	4.76824e-06
ENSGALG00000011957	TOB2	1839.92	1.66878	0.333279	5.00716	5.5239e-07	4.81065e-06
ENSGALG00000013414	PDLIM3	24334.1	1.98727	0.397149	5.00384	5.61986e-07	4.89137e-06
ENSGALG00000033535	RGS16	61.5641	-1.67522	0.335034	-5.00015	5.72864e-07	4.97447e-06
ENSGALG00000014786	PIK3R1	101.026	-1.87617	0.375733	-4.99336	5.93364e-07	5.14352e-06
ENSGALG00000004897	GTSE1	15.7766	-2.00582	0.402858	-4.97897	6.39244e-07	5.49978e-06
ENSGALG00000007240	TRAIL-LIKE	127.159	-1.66316	0.334088	-4.9782	6.41771e-07	5.51834e-06
ENSGALG00000016362	SH3YL1	89.6119	1.5731	0.316359	4.97253	6.6086e-07	5.67133e-06
ENSGALG00000013846	ARFGEF3	4.17793	-3.44573	0.693604	-4.96786	6.76975e-07	5.78248e-06
ENSGALG00000002908	TRAIP	9.14985	-3.01137	0.606247	-4.96724	6.7914e-07	5.78313e-06
ENSGALG00000022909	PTPN3	6.69265	-1.99178	0.401061	-4.96628	6.82491e-07	5.80175e-06
ENSGALG00000005290	TRMT13	306.425	1.7114	0.345345	4.95562	7.20987e-07	6.09436e-06
ENSGALG00000017392	SPDYA	9.01148	2.05411	0.414517	4.95544	7.21671e-07	6.09669e-06
ENSGALG00000016676	MCM3	59.8215	-2.37216	0.480016	-4.94184	7.73876e-07	6.50465e-06
ENSGALG00000027785	CCBE1	7.64135	-2.64428	0.535417	-4.93872	7.86367e-07	6.59851e-06
ENSGALG00000015728	MUSK	49.0484	-1.72296	0.348983	-4.9371	7.92922e-07	6.64606e-06
ENSGALG00000023032	GRXCR1	5.85216	-6.0696	1.23275	-4.92364	8.49483e-07	7.08439e-06
ENSGALG00000023781	TREM2	22.8756	-1.96557	0.399228	-4.92342	8.50464e-07	7.08863e-06
ENSGALG00000008043	CORO2B	159.792	-1.94069	0.394203	-4.92307	8.51952e-07	7.09707e-06
ENSGALG00000005580	TMEM56	208.411	1.72013	0.34989	4.91619	8.82437e-07	7.32653e-06
ENSGALG00000016426	MAP3K15	71.133	2.0283	0.412993	4.91121	9.05144e-07	7.4984e-06
ENSGALG00000007666	KCNIP2	57.7287	4.01157	0.817097	4.90954	9.1289e-07	7.5542e-06
ENSGALG00000002967	ZNF365	528.281	1.59828	0.325827	4.9053	9.32858e-07	7.69389e-06
ENSGALG00000023420	HOXD3	8.16603	-2.13596	0.43565	-4.90293	9.44163e-07	7.77855e-06
ENSGALG00000008473	PLXND1	642.789	-1.67194	0.341019	-4.90278	9.44874e-07	7.78012e-06
ENSGALG00000004184	SPARC	14605.6	-1.5912	0.325009	-4.89586	9.78764e-07	8.03704e-06
ENSGALG00000010293	RBP	9.34961	2.4792	0.507676	4.88343	1.04255e-06	8.51868e-06
ENSGALG00000015128	AQP4	182.938	-2.12664	0.435889	-4.87886	1.067e-06	8.71339e-06
ENSGALG00000011473	RPS6KA2	10.9886	-1.8326	0.375666	-4.87827	1.07018e-06	8.72541e-06
ENSGALG00000015000	LYAR	360.498	1.52534	0.312786	4.87662	1.07921e-06	8.78463e-06
ENSGALG00000026380	UBE2C	54.6855	-1.72325	0.353875	-4.86966	1.11789e-06	9.06497e-06
ENSGALG00000011991	MYOZ2	83.2469	-2.66385	0.547746	-4.86329	1.15449e-06	9.33646e-06
ENSGALG00000008233	BUB1	23.8739	-1.94655	0.400547	-4.85974	1.17539e-06	9.49006e-06
ENSGALG00000032181	LRP4	32.3136	-1.52951	0.314884	-4.85739	1.18942e-06	9.58785e-06
ENSGALG00000028175	GJA9	21.8578	2.20276	0.453887	4.85311	1.21542e-06	9.78158e-06
ENSGALG00000001370	ADAMTS8	92.6206	-2.25279	0.464313	-4.85189	1.2229e-06	9.82062e-06
ENSGALG00000006445	ARNT2	8.25192	-1.76127	0.363214	-4.84911	1.24014e-06	9.94308e-06
ENSGALG00000009062	CDK14	23.3384	-2.16636	0.447245	-4.84379	1.27383e-06	1.01859e-05
ENSGALG00000009495	FGFR2	39.7774	-3.41124	0.704394	-4.84279	1.28026e-06	1.02263e-05
ENSGALG00000054131	TAL2	35.1256	-2.11818	0.437893	-4.8372	1.3168e-06	1.04624e-05
ENSGALG00000042356	FSTL3	97.3008	-1.8197	0.376283	-4.83599	1.32485e-06	1.05207e-05
ENSGALG00000001617	CAMKK1	15.399	-1.57496	0.326137	-4.82913	1.37128e-06	1.08491e-05
ENSGALG00000042020	CG-16	194.976	-1.69153	0.35117	-4.81684	1.4585e-06	1.14724e-05
ENSGALG00000016707	CLIC5	263.223	-1.51318	0.314326	-4.81404	1.47906e-06	1.16157e-05
ENSGALG00000015293	TMEM45A	4.75914	-2.48496	0.516312	-4.8129	1.48759e-06	1.16663e-05
ENSGALG00000016164	ABCG1	23.0151	2.15408	0.448404	4.8039	1.55608e-06	1.21188e-05
ENSGALG00000032220	ELN	592.258	-1.74333	0.362963	-4.80305	1.56266e-06	1.21574e-05
ENSGALG00000008074	AMMECR1	12.0034	-2.27894	0.474979	-4.79799	1.60264e-06	1.24361e-05
ENSGALG00000032440	QPCT	215.319	-1.53717	0.320508	-4.79604	1.61829e-06	1.2538e-05
ENSGALG00000002081	MMP28	144.692	-1.65326	0.344906	-4.79337	1.64002e-06	1.26735e-05
ENSGALG00000023396	ASPHD2	17.0552	-2.1143	0.441238	-4.79174	1.65345e-06	1.27671e-05
ENSGALG00000010747	FBLN5	128.422	-1.51341	0.315861	-4.79136	1.65654e-06	1.27814e-05
ENSGALG00000050750	NRN1L	48.9074	1.71487	0.358228	4.7871	1.69209e-06	1.30287e-05
ENSGALG00000009241	SFRP2	248.598	-1.95183	0.407919	-4.78485	1.71118e-06	1.3169e-05
ENSGALG00000005253	C1QTNF8	17.0414	-3.09224	0.649199	-4.76317	1.90574e-06	1.45688e-05
ENSGALG00000005071	MPP1	1320.29	1.53909	0.323199	4.76204	1.91647e-06	1.46358e-05
ENSGALG00000008378	SRGAP3	153.536	-1.59738	0.335503	-4.76117	1.92479e-06	1.46918e-05
ENSGALG00000037603	SESN2	1528.7	1.84379	0.387654	4.75628	1.97191e-06	1.50439e-05
ENSGALG00000000242	EBF2	41.1229	-1.66311	0.349905	-4.75304	2.00379e-06	1.52559e-05
ENSGALG00000009700	PDK4	8210.13	3.6621	0.771009	4.74975	2.03663e-06	1.54902e-05
ENSGALG00000015152	BOC	80.1369	-1.78327	0.375943	-4.74346	2.10098e-06	1.5931e-05
ENSGALG00000016667	AvBD10	7.59682	6.16101	1.30109	4.73528	2.18751e-06	1.65201e-05
ENSGALG00000026658	LACTBL1	68.4387	-1.64981	0.34875	-4.73064	2.2381e-06	1.68172e-05
ENSGALG00000037943	PRKCB	43.9411	-1.90893	0.404178	-4.72299	2.32397e-06	1.74012e-05
ENSGALG00000002618	KCTD7	78.2145	2.60021	0.550689	4.72174	2.3384e-06	1.7483e-05
ENSGALG00000002714	TMEM132C	5.90636	-3.23277	0.68516	-4.71827	2.37861e-06	1.7757e-05
ENSGALG00000002845	CTNNA3	498.681	1.70644	0.362643	4.70557	2.53154e-06	1.86934e-05
ENSGALG00000016102	CYP26B1	6.42894	-2.79134	0.593698	-4.70162	2.58102e-06	1.90025e-05
ENSGALG00000033178	KLF6	1485.2	1.7756	0.378003	4.69733	2.6358e-06	1.93486e-05
ENSGALG00000001229	SKI	73.4501	-1.92052	0.409521	-4.68966	2.73659e-06	2.00197e-05
ENSGALG00000035052	BMP3	6.17637	-3.08868	0.65886	-4.68792	2.76001e-06	2.01614e-05
ENSGALG00000003085	CDK1	65.8855	-2.26269	0.483206	-4.68267	2.83164e-06	2.06444e-05
ENSGALG00000007609	ARHGAP19	37.4715	-1.84996	0.395208	-4.68099	2.855e-06	2.08045e-05
ENSGALG00000003881	ERCC6L	9.74282	-1.78728	0.382025	-4.67844	2.89061e-06	2.10435e-05
ENSGALG00000038504	MID1	24.8392	-2.32576	0.497271	-4.67704	2.91041e-06	2.11567e-05
ENSGALG00000037791	FRMD4B	53.4968	-1.64297	0.351329	-4.67644	2.91899e-06	2.12088e-05
ENSGALG00000023780	TREM-B2	6.30235	-2.5713	0.550431	-4.67144	2.99102e-06	2.16585e-05
ENSGALG00000006822	PCDH19	84.0237	-1.78377	0.38241	-4.66454	3.09301e-06	2.23645e-05
ENSGALG00000003015	SERPINF1	2500.75	-1.52159	0.326392	-4.66186	3.13364e-06	2.26364e-05
ENSGALG00000007191	TK1	55.6394	-1.71676	0.368649	-4.65689	3.21018e-06	2.31111e-05
ENSGALG00000016325	GSTA3	17.8581	-2.01436	0.432622	-4.65615	3.2217e-06	2.31718e-05
ENSGALG00000024272	S100A12	4.04573	-3.21794	0.691785	-4.65164	3.2931e-06	2.35945e-05
ENSGALG00000005016	ZNF608	50.2754	-1.94779	0.418841	-4.65043	3.31238e-06	2.37099e-05
ENSGALG00000014727	PDE4D	268.953	1.62283	0.349022	4.64966	3.32483e-06	2.37876e-05
ENSGALG00000006563	SEMA3D	84.8274	-1.61873	0.348245	-4.64824	3.34777e-06	2.39403e-05
ENSGALG00000043642	ANLN	15.5421	-2.82809	0.608977	-4.644	3.41723e-06	2.44021e-05
ENSGALG00000006491	ANKRD1	35107.9	2.31954	0.499715	4.64174	3.45492e-06	2.46477e-05
ENSGALG00000037545	GRIP2	96.413	-1.59595	0.343877	-4.64104	3.46662e-06	2.47075e-05
ENSGALG00000011281	SGO1	6.79024	-2.29792	0.495187	-4.64051	3.47548e-06	2.47416e-05
ENSGALG00000013634	LRRC2	466.103	1.78238	0.38415	4.63981	3.48728e-06	2.48075e-05
ENSGALG00000016590	TLR7	18.0324	-2.58846	0.557915	-4.63953	3.49208e-06	2.48298e-05
ENSGALG00000027053	AKAIN1	12.5828	2.18469	0.472083	4.62777	3.69632e-06	2.617e-05
ENSGALG00000010432	GSTZ1	248.595	1.86352	0.403128	4.62266	3.78859e-06	2.67726e-05
ENSGALG00000005806	KIF24	21.9057	-3.17679	0.687243	-4.62252	3.79111e-06	2.67778e-05
ENSGALG00000013045	TUBA8B	228.541	7.04501	1.52464	4.62078	3.82297e-06	2.69518e-05
ENSGALG00000002557	ADGRD1	17.6841	-2.01564	0.436738	-4.61522	3.92676e-06	2.75816e-05
ENSGALG00000008970	NRK	250.496	-1.90375	0.412872	-4.61099	4.0076e-06	2.80887e-05
ENSGALG00000001512	KCND3	33.7278	2.47819	0.537559	4.61009	4.02494e-06	2.81632e-05
ENSGALG00000009743	RPAP3	428.89	1.62806	0.353177	4.60976	4.03134e-06	2.81949e-05
ENSGALG00000017229	FAT3	5.13574	-2.65353	0.576633	-4.60177	4.18919e-06	2.91897e-05
ENSGALG00000016022	RUNX1	20.8193	-2.8717	0.62418	-4.60076	4.20949e-06	2.93087e-05
ENSGALG00000009687	KCNK2	23.5998	-1.87617	0.407798	-4.60073	4.2102e-06	2.93087e-05
ENSGALG00000029831	IFFO2	16.5172	-1.60223	0.348493	-4.59759	4.27397e-06	2.97112e-05
ENSGALG00000003584	KPNA2	77.5852	-1.63267	0.355332	-4.59479	4.33194e-06	3.00443e-05
ENSGALG00000017295	PTHLH	17.994	-1.72779	0.376509	-4.58897	4.45448e-06	3.08512e-05
ENSGALG00000007691	ARMC9	12.9225	-1.72293	0.375862	-4.58395	4.5628e-06	3.15139e-05
ENSGALG00000037875	RBP1	13.4967	2.2053	0.481525	4.57983	4.65362e-06	3.20819e-05
ENSGALG00000034271	UHRF1	68.4966	-1.59177	0.348186	-4.5716	4.84004e-06	3.3275e-05
ENSGALG00000000400	KCNC4	7.03243	-2.97658	0.651354	-4.56984	4.88107e-06	3.35417e-05
ENSGALG00000023772	HSPB7	730.675	1.73529	0.3801	4.56534	4.98678e-06	3.41482e-05
ENSGALG00000007217	BEST1	6.24609	-3.2102	0.703188	-4.56521	4.9899e-06	3.41482e-05
ENSGALG00000021180	PAQR9	5.01708	-2.38893	0.525216	-4.54847	5.40375e-06	3.67784e-05
ENSGALG00000004121	LPAR4	83.8946	-1.75134	0.385156	-4.54709	5.43931e-06	3.69868e-05
ENSGALG00000017119	TNFRSF19	84.7244	-1.60941	0.354401	-4.5412	5.59344e-06	3.79314e-05
ENSGALG00000020975	TMEM233	431.974	1.82169	0.401623	4.53582	5.7381e-06	3.88068e-05
ENSGALG00000046461	LRRC15	77.9203	-2.20692	0.486913	-4.53248	5.82943e-06	3.9371e-05
ENSGALG00000031375	CHST7	24.5269	-1.6673	0.367881	-4.53218	5.83774e-06	3.94094e-05
ENSGALG00000003403	ZNF385C	18.685	-2.1007	0.465905	-4.50886	6.51757e-06	4.3566e-05
ENSGALG00000001955	AANAT	35.3926	-1.8203	0.40399	-4.5058	6.6123e-06	4.41204e-05
ENSGALG00000015729	LPAR1	73.5139	-1.83034	0.407052	-4.49657	6.90574e-06	4.60167e-05
ENSGALG00000050350	HIST1H2B7	38.2619	-1.65518	0.368946	-4.48624	7.249e-06	4.81325e-05
ENSGALG00000014264	NSUN7	20.4402	1.62547	0.36319	4.47555	7.62154e-06	5.02934e-05
ENSGALG00000013297	BBOX1	794.916	1.59009	0.355394	4.47417	7.67102e-06	5.05976e-05
ENSGALG00000014742	HTR1A	4.50793	-2.49213	0.559032	-4.45794	8.27494e-06	5.41748e-05
ENSGALG00000000505	KCNH6	26.625	-2.88658	0.647879	-4.45543	8.37265e-06	5.47905e-05
ENSGALG00000004437	LHFPL2	36.9078	-1.89172	0.425107	-4.44999	8.58727e-06	5.6116e-05
ENSGALG00000030502	ADAMTS4	110.775	2.12778	0.478432	4.4474	8.69144e-06	5.66535e-05
ENSGALG00000010926	SPP1	20.9496	-4.49289	1.01039	-4.4467	8.71978e-06	5.68134e-05
ENSGALG00000030209	CPZ	17.8669	-3.43337	0.772537	-4.44428	8.81884e-06	5.7334e-05
ENSGALG00000037193	HECW1	29.1004	-1.97819	0.445294	-4.44242	8.89517e-06	5.77799e-05
ENSGALG00000028871	SLC38A3	877.095	1.54377	0.347716	4.43976	9.00608e-06	5.83736e-05
ENSGALG00000035026	SLC22A4	6.86818	-1.60772	0.362244	-4.43823	9.07011e-06	5.87377e-05
ENSGALG00000003470	ZMAT4	3.68999	-2.81079	0.633634	-4.43598	9.16556e-06	5.93302e-05
ENSGALG00000031776	NFASC	60.3741	-1.75438	0.396262	-4.42733	9.54058e-06	6.15446e-05
ENSGALG00000011914	CENPM	9.48203	-1.67312	0.377943	-4.42691	9.55919e-06	6.1638e-05
ENSGALG00000011084	CCSAP	96.3658	-2.15701	0.487747	-4.42239	9.76128e-06	6.28598e-05
ENSGALG00000015691	SMC2	54.6962	-2.57845	0.583202	-4.4212	9.8156e-06	6.31824e-05
ENSGALG00000013225	VAT1L	3.02929	-2.88904	0.653707	-4.41947	9.89435e-06	6.36071e-05
ENSGALG00000002667	OLFML2B	1107.44	-1.51937	0.343848	-4.41874	9.92772e-06	6.37121e-05
ENSGALG00000015598	RASGRF2	18.5627	-2.63463	0.596516	-4.41669	1.00225e-05	6.42513e-05
ENSGALG00000000313	TNNI1	44.439	-2.26226	0.512303	-4.41586	1.0061e-05	6.44343e-05
ENSGALG00000006217	S100B	21.704	3.86481	0.876774	4.40799	1.04336e-05	6.66442e-05
ENSGALG00000046708	PTGES	145.584	-1.65097	0.37476	-4.40542	1.05578e-05	6.738e-05
ENSGALG00000015216	SYK	7.68394	-2.04708	0.464742	-4.40478	1.05894e-05	6.75523e-05
ENSGALG00000013929	PDGFRA	120.25	-2.0056	0.455522	-4.40287	1.06826e-05	6.806e-05
ENSGALG00000052546	HIF3A	13.1581	-1.73076	0.393934	-4.39353	1.11523e-05	7.08111e-05
ENSGALG00000015147	ALDH1A1	213.123	2.36764	0.538975	4.39286	1.11871e-05	7.10019e-05
ENSGALG00000043690	ECRG4	293.515	-1.73017	0.39458	-4.38484	1.16069e-05	7.33548e-05
ENSGALG00000032452	GAS7	36.8309	-1.72045	0.392775	-4.38026	1.1854e-05	7.47903e-05
ENSGALG00000030012	EMILIN3	17.3282	-2.49801	0.571048	-4.37442	1.21753e-05	7.66237e-05
ENSGALG00000015556	AFAP1	72.7829	-1.72236	0.394011	-4.37136	1.23474e-05	7.76412e-05
ENSGALG00000010311	NAV3	84.1772	-1.94052	0.444022	-4.37032	1.24067e-05	7.79813e-05
ENSGALG00000045052	MAB21L1	18.2678	-1.60017	0.366158	-4.37015	1.2416e-05	7.80069e-05
ENSGALG00000019384	MAPK12	25.1255	-1.51684	0.348777	-4.34902	1.3675e-05	8.52362e-05
ENSGALG00000021020	CGNRH-R	1.60777	-3.50401	0.806706	-4.3436	1.40169e-05	8.72221e-05
ENSGALG00000045875	PSCA	19.8071	3.57385	0.822913	4.34293	1.40596e-05	8.73786e-05
ENSGALG00000011671	SLC15A2	2.55231	-2.99745	0.691701	-4.33345	1.46794e-05	9.09658e-05
ENSGALG00000028017	EFCAB2	10.4849	-1.5664	0.361539	-4.33259	1.47367e-05	9.1208e-05
ENSGALG00000039349	DISC1	21.7805	-1.5602	0.360441	-4.32858	1.50072e-05	9.27286e-05
ENSGALG00000007284	SYP	17.5096	2.48865	0.576545	4.31649	1.58527e-05	9.73495e-05
ENSGALG00000006560	SEMA3A	37.6851	-2.03605	0.471996	-4.31371	1.60538e-05	9.85032e-05
ENSGALG00000026360	SOWAHC	14.195	-1.7666	0.409654	-4.31241	1.61486e-05	9.90039e-05
ENSGALG00000050403	LYPD1	15.7183	-2.24221	0.520521	-4.30762	1.65023e-05	0.000100924
ENSGALG00000012111	TMEM37	63.3879	-1.94156	0.451334	-4.30182	1.69402e-05	0.000103517
ENSGALG00000010778	CHRM3	4.49858	-2.42589	0.564596	-4.29668	1.73378e-05	0.000105602
ENSGALG00000004569	UNC5B	41.0167	-1.72932	0.402492	-4.29653	1.7349e-05	0.000105627
ENSGALG00000040369	PFKFB3	2202.04	2.81321	0.654789	4.29636	1.73622e-05	0.000105664
ENSGALG00000004704	TDRD12	9.63787	2.38411	0.555071	4.29514	1.74584e-05	0.000106163
ENSGALG00000037011	CILP2	10.9594	-2.25893	0.526212	-4.29281	1.76427e-05	0.000107196
ENSGALG00000016543	NHS	9.40421	-1.88603	0.440129	-4.28517	1.82602e-05	0.000110535
ENSGALG00000009021	ST6GALNAC5	7.83778	-1.94991	0.455321	-4.28249	1.84815e-05	0.000111703
ENSGALG00000031274	SLC4A8	24.5452	-1.83824	0.430333	-4.27166	1.94026e-05	0.000116799
ENSGALG00000036850	DNAJA4	838.656	1.50734	0.353309	4.26636	1.98686e-05	0.000119363
ENSGALG00000009078	GALNT14	6.96107	-1.60363	0.376102	-4.26382	2.00965e-05	0.000120635
ENSGALG00000028682	CBLN2	9.4246	-2.32959	0.5468	-4.26041	2.04053e-05	0.000122342
ENSGALG00000002599	ARHGEF39	6.5721	-1.58578	0.372331	-4.25907	2.05282e-05	0.00012298
ENSGALG00000030229	CSMD2	11.3048	-2.57563	0.605485	-4.25382	2.10152e-05	0.000125646
ENSGALG00000014751	ADAMTS6	5.67355	-2.82333	0.663886	-4.25274	2.11171e-05	0.000126154
ENSGALG00000037402	NOV	410.417	-1.58371	0.372543	-4.25107	2.12753e-05	0.000126896
ENSGALG00000011185	PLEKHA8	8.57632	-1.81916	0.428917	-4.24129	2.2224e-05	0.000131819
ENSGALG00000042584	MARCHF11	1.66274	-3.49293	0.823634	-4.24087	2.22651e-05	0.000131958
ENSGALG00000038411	CENPL	3.15772	-2.75986	0.651395	-4.23684	2.26687e-05	0.000133979
ENSGALG00000033150	MIDN	485.005	1.57152	0.371264	4.2329	2.30697e-05	0.000136026
ENSGALG00000004037	DNA2	12.5674	-2.0155	0.476431	-4.23042	2.33258e-05	0.000137373
ENSGALG00000037713	FNDC10	5.1492	-2.27595	0.538166	-4.22908	2.34653e-05	0.00013814
ENSGALG00000010822	SPATA4	20.8013	1.75388	0.415135	4.22485	2.39098e-05	0.000140371
ENSGALG00000008434	SORCS3	2.38489	-3.50389	0.829428	-4.22446	2.39513e-05	0.000140559
ENSGALG00000015259	RB1CC1	477.988	1.94032	0.45946	4.22305	2.41019e-05	0.000141332
ENSGALG00000039092	STAC	8.18192	-2.32265	0.55102	-4.21518	2.49585e-05	0.000146011
ENSGALG00000012791	TBXAS1	9.4958	-1.73186	0.410901	-4.2148	2.50003e-05	0.000146141
ENSGALG00000006638	GRIK4	38.8663	-1.61776	0.384996	-4.20202	2.64546e-05	0.000153801
ENSGALG00000010256	TIPARP	2415.96	2.62639	0.626065	4.19508	2.7278e-05	0.000157912
ENSGALG00000015166	GCNT1	35.7658	3.48813	0.831814	4.1934	2.74809e-05	0.000158903
ENSGALG00000010233	SYNDIG1L	8.52912	-2.07528	0.495075	-4.19185	2.76685e-05	0.000159802
ENSGALG00000002982	SLC2A6	19.2532	-1.57288	0.375624	-4.18737	2.82203e-05	0.000162612
ENSGALG00000024056	CHST3	64.5553	-1.58842	0.379396	-4.18671	2.83022e-05	0.000163021
ENSGALG00000006138	HELZ2	44.7213	-1.7608	0.421741	-4.17508	2.97888e-05	0.000170663
ENSGALG00000022718	FUT4	4.96401	-2.4045	0.576181	-4.17317	3.00391e-05	0.000171703
ENSGALG00000016690	CYP2AC1	3.88342	4.6925	1.12579	4.16817	3.07056e-05	0.000174978
ENSGALG00000046032	CD83	49.769	-1.60487	0.385082	-4.1676	3.07821e-05	0.000175347
ENSGALG00000005601	DNAH12	9.26733	1.86819	0.449567	4.15553	3.24533e-05	0.000183538
ENSGALG00000015519	ROBO2	3.68326	-2.65017	0.637857	-4.1548	3.25577e-05	0.000184059
ENSGALG00000004449	CYP3A5	11.0144	4.78115	1.15524	4.13868	3.4931e-05	0.000196141
ENSGALG00000028015	HES1	983.309	2.07274	0.50158	4.13242	3.58968e-05	0.00020066
ENSGALG00000034673	HTRA3	95.1251	-2.04554	0.495219	-4.13058	3.61854e-05	0.000202122
ENSGALG00000009652	USH2A	160.461	1.81631	0.440451	4.12375	3.7276e-05	0.000207903
ENSGALG00000008584	NUSAP1	29.939	-2.12846	0.516197	-4.12335	3.73408e-05	0.000208032
ENSGALG00000002631	LRRC75A	25.5224	-1.51817	0.368228	-4.1229	3.74134e-05	0.000208335
ENSGALG00000002544	PCDH12	36.5104	-1.79334	0.435283	-4.11994	3.78964e-05	0.000210656
ENSGALG00000053697	TMEM125	1.07916	-3.57018	0.868006	-4.11309	3.90406e-05	0.000216373
ENSGALG00000012801	LY86	309.763	-1.84238	0.448493	-4.10794	3.99201e-05	0.000220553
ENSGALG00000006525	NCAPG2	7.58383	-2.21863	0.540088	-4.1079	3.99276e-05	0.000220553
ENSGALG00000010881	ASB2	2211.16	2.69421	0.657084	4.10025	4.12707e-05	0.000227313
ENSGALG00000009507	PLEKHH1	6.84035	-2.31395	0.564367	-4.10008	4.13012e-05	0.000227385
ENSGALG00000004141	LBFABP	12.7117	2.18572	0.533378	4.09788	4.16947e-05	0.000229129
ENSGALG00000037410	HEPH	114.861	-1.51797	0.370489	-4.09721	4.18151e-05	0.000229529
ENSGALG00000030372	MPZ	201.513	2.51234	0.613411	4.09568	4.20926e-05	0.000230807
ENSGALG00000009730	SLC38A4	123.75	-2.12997	0.521313	-4.08579	4.39274e-05	0.000239638
ENSGALG00000001177	CD34	421.636	-1.54132	0.3773	-4.08514	4.40502e-05	0.00024022
ENSGALG00000041202	FBXO32	4941	1.74128	0.42702	4.07774	4.54747e-05	0.000247087
ENSGALG00000027655	TRABD2B	9.73269	-2.00441	0.491939	-4.07452	4.611e-05	0.000250266
ENSGALG00000000893	TAT	19.5424	5.36847	1.32284	4.05829	4.94324e-05	0.000266173
ENSGALG00000033063	GINS2	10.6015	-1.68689	0.416074	-4.0543	5.02841e-05	0.00027037
ENSGALG00000016905	SLITRK1	3.51995	-2.55402	0.630002	-4.05399	5.0351e-05	0.000270632
ENSGALG00000021135	HAPLN3	77.8758	-1.62961	0.404521	-4.0285	5.61341e-05	0.000298497
ENSGALG00000011861	SYT16	2.94781	-2.75741	0.684786	-4.02668	5.65707e-05	0.000300391
ENSGALG00000018439	DLX1	1.81469	4.0864	1.01506	4.02579	5.67852e-05	0.000301423
ENSGALG00000026019	ASCC1	533.763	1.50289	0.373818	4.02038	5.81049e-05	0.000307446
ENSGALG00000029022	NPAS3	12.1013	-2.0193	0.502448	-4.01893	5.84641e-05	0.000309019
ENSGALG00000003861	HERC4	595.602	1.56544	0.389661	4.01744	5.88334e-05	0.000310422
ENSGALG00000002781	BRCA1	18.4292	-1.65414	0.411875	-4.01612	5.91634e-05	0.000311833
ENSGALG00000002086	RASL10B	4.99652	-1.94013	0.483537	-4.01236	6.01139e-05	0.000315841
ENSGALG00000037413	IL7	13.3168	1.67221	0.417068	4.00944	6.08618e-05	0.000319434
ENSGALG00000004155	MYOM3	43.572	-1.90815	0.476257	-4.00656	6.16086e-05	0.000322855
ENSGALG00000008298	LRRC17	54.3546	-1.71094	0.42704	-4.00651	6.16216e-05	0.000322855
ENSGALG00000008902	GIPC2	93.5762	1.95502	0.488437	4.00261	6.26469e-05	0.000327767
ENSGALG00000026396	BG1	56.2647	2.32664	0.582926	3.99131	6.57083e-05	0.000341709
ENSGALG00000001235	ANKRD24	4.33217	-1.93043	0.483673	-3.99118	6.57458e-05	0.000341709
ENSGALG00000022871	HHLA2	48.4286	-1.63487	0.410902	-3.97873	6.9284e-05	0.000358603
ENSGALG00000008501	KLF7	9.06966	-2.47634	0.622729	-3.97659	6.99105e-05	0.000361096
ENSGALG00000037467	NEU2	11.3153	-1.92378	0.4841	-3.97393	7.06972e-05	0.000365033
ENSGALG00000004525	TSPAN10	1.08069	-3.93821	0.992163	-3.96932	7.20773e-05	0.000371389
ENSGALG00000032937	DLGAP2	1.90525	-4.10148	1.03385	-3.9672	7.27231e-05	0.000374459
ENSGALG00000028186	RERG	13.8518	-2.13583	0.539005	-3.96253	7.41582e-05	0.000381061
ENSGALG00000037336	PRTG	18.7742	2.24269	0.566211	3.96087	7.4676e-05	0.000383063
ENSGALG00000001545	RAB40B	410.911	2.22663	0.562912	3.95556	7.63571e-05	0.000390482
ENSGALG00000015141	GDA	4.8628	-2.29728	0.58147	-3.95081	7.78883e-05	0.000397632
ENSGALG00000005099	ORM1	20.0271	5.12972	1.30109	3.94264	8.05893e-05	0.000409742
ENSGALG00000000761	TSKU	125.101	-1.54566	0.392589	-3.93709	8.24749e-05	0.000418475
ENSGALG00000006992	MMP9	2.7013	-2.67958	0.682981	-3.92336	8.73212e-05	0.000440227
ENSGALG00000005378	ARNTL	253.655	1.77235	0.452832	3.91394	9.08037e-05	0.000456706
ENSGALG00000010672	KCNK13	1.59466	-3.48186	0.892649	-3.90059	9.59566e-05	0.000479558
ENSGALG00000034067	FMOD	221.207	-1.7114	0.439046	-3.89799	9.69958e-05	0.000483621
ENSGALG00000004778	SLC47A2	8.2236	-1.56622	0.40192	-3.89685	9.74529e-05	0.000485738
ENSGALG00000041266	CNN1	189.271	-2.18294	0.56044	-3.89504	9.81821e-05	0.000489209
ENSGALG00000002783	SLC43A2	1511.46	2.40258	0.618412	3.88508	0.000102297	0.000507176
ENSGALG00000043433	SCX	1.56533	-3.46041	0.891676	-3.88079	0.000104119	0.000515358
ENSGALG00000035219	ALB	300.974	3.73027	0.961375	3.88014	0.000104398	0.000516055
ENSGALG00000035950	NGFR	12.4775	-2.41171	0.62164	-3.8796	0.000104628	0.00051675
ENSGALG00000008663	DDAH1	11.8375	-1.53615	0.396148	-3.87771	0.000105443	0.000520529
ENSGALG00000030115	WISP1	33.2244	-2.03908	0.526213	-3.87501	0.000106622	0.000525659
ENSGALG00000011663	FNDC1	335.734	-2.94886	0.761161	-3.87416	0.000106995	0.000527147
ENSGALG00000016442	RRM2	42.7634	-2.25842	0.583343	-3.87152	0.000108161	0.000532191
ENSGALG00000047297	PROK1	6.04025	-1.91398	0.494756	-3.86852	0.000109496	0.0005377
ENSGALG00000013838	ADAM20	3.99161	-2.14197	0.553879	-3.86722	0.000110082	0.000539691
ENSGALG00000041263	DCLK1	11.8097	-2.00538	0.519496	-3.86024	0.000113277	0.000554266
ENSGALG00000017169	ELMOD1	8.0059	-2.27255	0.589024	-3.85817	0.000114241	0.000558434
ENSGALG00000007109	APOA4	34.764	4.54989	1.17945	3.85765	0.000114484	0.000559439
ENSGALG00000015016	SLC22A15	4.11952	-2.42041	0.627535	-3.85702	0.00011478	0.000560429
ENSGALG00000046159	KNG1	11.6216	1.78996	0.4649	3.8502	0.000118022	0.000573168
ENSGALG00000005031	DRP2	44.0661	2.21114	0.575283	3.84358	0.000121254	0.000587147
ENSGALG00000008638	MMR1L3	22.9194	-1.62115	0.421974	-3.84183	0.000122121	0.000590948
ENSGALG00000017287	FGF6	1.26782	-3.82139	0.995164	-3.83995	0.000123057	0.000594915
ENSGALG00000013072	AKR1B10	43.1181	-1.71428	0.446561	-3.83885	0.000123614	0.000596452
ENSGALG00000031971	CNTNAP2	1.17107	-3.29674	0.859183	-3.83706	0.000124514	0.000599825
ENSGALG00000049422	ATF3	2683.93	2.03034	0.529544	3.83413	0.000126009	0.000606246
ENSGALG00000036258	PCDH8	5.57826	-1.98849	0.518991	-3.83146	0.000127384	0.000612071
ENSGALG00000027184	OLFML1	112.253	2.07707	0.542435	3.82916	0.000128584	0.000617243
ENSGALG00000048331	LRFN1	148.104	-1.58456	0.413975	-3.82766	0.000129367	0.000620207
ENSGALG00000011875	TRPC3	130.957	3.28601	0.859185	3.82457	0.000131003	0.000626644
ENSGALG00000007667	GPR158	4.37913	-2.59642	0.680901	-3.81321	0.000137176	0.000652414
ENSGALG00000004665	KPNA7	3.4662	-3.53808	0.930509	-3.80231	0.000143356	0.000678569
ENSGALG00000009304	RAB11FIP2	64.3102	-1.54048	0.405341	-3.80047	0.000144424	0.000682761
ENSGALG00000010748	EXO1	4.72048	-2.5648	0.675747	-3.7955	0.000147345	0.000694811
ENSGALG00000049835	S1PR3	36.2083	-1.60218	0.422611	-3.79115	0.000149952	0.000705768
ENSGALG00000006872	PISD	324.071	1.61187	0.425898	3.78464	0.000153933	0.000722686
ENSGALG00000031449	KCNV1	6.87958	-1.77193	0.468218	-3.78441	0.000154074	0.000722896
ENSGALG00000041255	ADAM12	19.2798	-1.81939	0.481276	-3.78034	0.000156615	0.000732749
ENSGALG00000017046	POSTN	1370.34	-2.05253	0.543137	-3.77903	0.000157439	0.000736141
ENSGALG00000019867	WDCP	324.426	1.71437	0.454375	3.77302	0.000161281	0.000753366
ENSGALG00000030173	WNT2	5.89314	-3.83144	1.01635	-3.76982	0.000163366	0.00076219
ENSGALG00000009845	GJD2	7.96326	-2.71677	0.721794	-3.76392	0.000167272	0.000776533
ENSGALG00000011213	DEGS2	1.03628	-3.87091	1.03274	-3.74819	0.000178113	0.000820748
ENSGALG00000009847	STXBP6	19.5365	-1.54861	0.413473	-3.74538	0.000180121	0.00082949
ENSGALG00000014692	LMNB1	45.4052	-1.62652	0.436297	-3.72801	0.000192998	0.000880114
ENSGALG00000009971	CDC20	42.5754	-1.54969	0.415753	-3.72743	0.000193446	0.00088189
ENSGALG00000005292	KLHL40	3028.7	2.13064	0.572116	3.72415	0.000195975	0.000891788
ENSGALG00000012190	TMEM163	18.6449	-4.267	1.1461	-3.72307	0.000196815	0.000894792
ENSGALG00000001934	OPN4	1.55738	3.83676	1.03195	3.71796	0.00020084	0.000910308
ENSGALG00000003137	RFLNA	10.3576	2.40272	0.646486	3.71658	0.000201935	0.000914733
ENSGALG00000015511	ROBO1	16.6105	-1.67618	0.451022	-3.7164	0.000202082	0.000915122
ENSGALG00000012755	IGF-I	2.61146	-3.34347	0.900588	-3.71254	0.000205188	0.000927502
ENSGALG00000008139	EML6	20.8059	-1.53889	0.414912	-3.70895	0.000208124	0.000939921
ENSGALG00000012032	PRRG4	37.8293	2.40288	0.64796	3.70838	0.000208592	0.000941181
ENSGALG00000034132	CACFD1	7.016	-2.38379	0.643361	-3.70521	0.000211217	0.000951877
ENSGALG00000009037	SPTLC3	4.48791	3.09618	0.835748	3.70468	0.000211657	0.000953284
ENSGALG00000033351	CTHRC1	16.1697	-1.94644	0.525954	-3.70078	0.000214938	0.000967189
ENSGALG00000036190	AOC1	3.22554	4.92347	1.33254	3.69481	0.00022005	0.000986629
ENSGALG00000003677	NTNG2	31.0243	-1.65784	0.448881	-3.69326	0.000221395	0.000991768
ENSGALG00000039269	RNF213	199.352	-1.70221	0.46117	-3.69106	0.000223323	0.000998013
ENSGALG00000001616	CDC45	23.5123	-1.62867	0.441607	-3.68805	0.000225978	0.00100847
ENSGALG00000024122	TNFRSF13B	9.58355	-2.19383	0.595021	-3.68698	0.000226931	0.00101202
ENSGALG00000013782	CDH7	5.76044	-2.72429	0.740252	-3.68022	0.000233032	0.00103552
ENSGALG00000007038	ASTN2	9.97107	-2.06437	0.561134	-3.67892	0.000234227	0.00104052
ENSGALG00000017050	SMAD9	16.931	-2.2037	0.600916	-3.66724	0.000245183	0.00108276
ENSGALG00000010673	SLC1A7	1.59217	-3.41308	0.930739	-3.66707	0.00024535	0.00108318
ENSGALG00000037148	CRH	3.00923	-3.44547	0.939747	-3.66638	0.000246005	0.00108479
ENSGALG00000039219	ADAMTS14	7.29417	-1.5623	0.426357	-3.66429	0.000248027	0.00109145
ENSGALG00000005215	CACNA1H	5.38366	-1.62981	0.445374	-3.65941	0.000252798	0.00111027
ENSGALG00000009572	ADAMTS20	142.682	-1.76928	0.48385	-3.65667	0.000255515	0.0011188
ENSGALG00000039634	KRT80	2.89853	-2.16462	0.592401	-3.65398	0.00025821	0.00112862
ENSGALG00000015148	ANXA1	382.622	-1.76999	0.484982	-3.6496	0.00026265	0.00114602
ENSGALG00000015544	ALDOB	56.309	2.39446	0.656142	3.64931	0.000262947	0.00114665
ENSGALG00000034020	RHOBTB2	34.0607	-1.77218	0.485692	-3.64877	0.000263496	0.0011487
ENSGALG00000005708	HNF4beta	4.75624	3.20968	0.879703	3.6486	0.000263674	0.00114914
ENSGALG00000043728	SCN8A	5.61668	-2.20964	0.607085	-3.63975	0.000272898	0.00118245
ENSGALG00000001936	MYO7B	2.09494	-3.31494	0.912511	-3.63277	0.000280397	0.00121003
ENSGALG00000039935	PDE1C	6.27453	-2.50233	0.689232	-3.6306	0.000282763	0.00121989
ENSGALG00000040432	PAPPA2	1.90949	-3.3895	0.934658	-3.62646	0.000287336	0.00123677
ENSGALG00000002307	LRIT2	1.90292	-4.08048	1.12754	-3.61892	0.000295833	0.00126975
ENSGALG00000005616	ARSI	4.38595	-2.44536	0.678282	-3.60523	0.000311872	0.00132937
ENSGALG00000054015	PRR11	9.69422	-1.74443	0.484672	-3.59921	0.000319186	0.00135822
ENSGALG00000005502	KCNG4	2.71419	4.1662	1.15802	3.59768	0.000321063	0.00136543
ENSGALG00000011419	DUSP4	4.52582	-1.76693	0.491865	-3.59231	0.000327757	0.00138955
ENSGALG00000009805	PPM1H	2.47688	-2.0922	0.583097	-3.58809	0.000333113	0.00140986
ENSGALG00000010386	DLK2	3.22843	-2.35339	0.656581	-3.58431	0.000337971	0.00142881
ENSGALG00000035230	CSMD1	2.29828	-4.04283	1.12948	-3.57937	0.000344428	0.0014524
ENSGALG00000009601	NELL2	61.6426	-2.4812	0.694103	-3.57468	0.000350651	0.00147615
ENSGALG00000008263	CNTN4	20.243	-2.19477	0.614955	-3.569	0.000358351	0.00150238
ENSGALG00000006341	SLC25A48	6.3232	-2.71735	0.761868	-3.56669	0.000361516	0.00151274
ENSGALG00000012446	ELFN2	2.37787	-2.93766	0.823641	-3.56667	0.000361545	0.00151274
ENSGALG00000036969	KLHL14	6.12923	-1.61648	0.453381	-3.56539	0.000363322	0.00151838
ENSGALG00000001959	HENMT1	20.9786	1.77206	0.499383	3.54851	0.000387418	0.00160918
ENSGALG00000008352	CKMT1B	16.8593	-2.10073	0.592229	-3.54716	0.000389407	0.0016152
ENSGALG00000041791	DPP6	3.85677	-2.30768	0.652191	-3.53835	0.00040263	0.00166635
ENSGALG00000002555	RET	28.4581	-1.52512	0.431039	-3.53823	0.000402815	0.00166665
ENSGALG00000005042	IQSEC1	36.9979	-1.5857	0.448893	-3.53246	0.000411714	0.00169971
ENSGALG00000007478	SLC51A	4.53094	2.39497	0.678215	3.53128	0.000413556	0.00170496
ENSGALG00000039690	STMN2	3.98198	-3.29231	0.933142	-3.5282	0.000418397	0.00172065
ENSGALG00000028560	OC3	112.945	-2.03501	0.576873	-3.52765	0.000419262	0.00172373
ENSGALG00000031786	BLVRA	118.803	1.59453	0.452747	3.5219	0.000428467	0.00175723
ENSGALG00000008465	SORCS1	16.8503	-1.94871	0.55451	-3.5143	0.000440917	0.00180581
ENSGALG00000014971	SLC2A9	2.9645	-2.34857	0.669305	-3.50897	0.000449841	0.00183801
ENSGALG00000040620	LSAMP	14.9343	-1.56051	0.445618	-3.50191	0.000461943	0.00187855
ENSGALG00000039970	ENDOU	4.10542	1.86601	0.533218	3.49952	0.000466088	0.00189181
ENSGALG00000054286	APLN	77.4287	-1.87304	0.535944	-3.49484	0.000474347	0.00192247
ENSGALG00000017250	ANKRD42	2.65057	-2.01911	0.577963	-3.49349	0.000476753	0.00193038
ENSGALG00000006413	CEMIP	7.40108	-2.3461	0.671588	-3.49336	0.000476974	0.00193069
ENSGALG00000012010	NDST3	8.61714	-1.99356	0.571032	-3.49115	0.000480939	0.00194312
ENSGALG00000002775	FA2H	7.02257	1.7103	0.491334	3.48093	0.000499673	0.00201116
ENSGALG00000010098	SLC6A9	70.3817	-1.954	0.561584	-3.47944	0.000502469	0.00202028
ENSGALG00000005831	DNAI1	2.88715	-1.98495	0.571424	-3.4737	0.000513338	0.002059
ENSGALG00000030920	APOC3	12.3022	4.23424	1.2191	3.47326	0.00051418	0.00206182
ENSGALG00000033408	ZBTB7C	2.77462	-2.15098	0.619464	-3.47233	0.000515963	0.00206842
ENSGALG00000007004	HTR3A	3.94944	4.20255	1.21056	3.47158	0.000517397	0.00207305
ENSGALG00000019941	FAM162B	2.68309	3.63317	1.04819	3.46613	0.000528007	0.00210879
ENSGALG00000003014	CHRNA3	5.49275	1.98021	0.571728	3.46355	0.000533089	0.00212624
ENSGALG00000010402	HPGDS	35.858	-1.98107	0.572314	-3.46151	0.000537161	0.0021402
ENSGALG00000003148	SPAG16	2.03615	-2.66618	0.770345	-3.46102	0.00053813	0.00214349
ENSGALG00000035539	HOXC4	8.73412	-1.70158	0.49401	-3.44443	0.000572269	0.0022602
ENSGALG00000016803	ST6GAL2	3.86815	-2.19728	0.638788	-3.43977	0.000582214	0.00229464
ENSGALG00000049157	DOK4	16.4557	-1.68824	0.491797	-3.43279	0.000597406	0.00234524
ENSGALG00000008408	GAB3	18.2786	-1.60381	0.467504	-3.43059	0.000602275	0.00236125
ENSGALG00000031894	PLA2G2A	3.34651	3.96353	1.15719	3.42513	0.000614511	0.00240481
ENSGALG00000035599	CD24	551.123	1.82898	0.534641	3.42095	0.000624036	0.00243889
ENSGALG00000009302	EMX2	8.16705	-1.86141	0.544709	-3.41725	0.000632563	0.002469
ENSGALG00000042148	FKBP5	3012.91	2.4331	0.712108	3.41675	0.000633732	0.00247227
ENSGALG00000009157	ECT2	12.2815	-1.71747	0.503186	-3.41319	0.000642068	0.00250152
ENSGALG00000016605	EFR3B	18.7949	-1.94953	0.571207	-3.41301	0.000642499	0.00250255
ENSGALG00000009624	FSIP1	1.05012	-3.1238	0.916625	-3.40794	0.000654552	0.00254353
ENSGALG00000007636	PCK1	6.49346	4.95185	1.4583	3.39564	0.000684678	0.00264753
ENSGALG00000005259	VIPR1	14.5894	-1.50082	0.442532	-3.39143	0.000695281	0.00268506
ENSGALG00000005951	VPS29L	18.0779	2.98376	0.880581	3.38839	0.000703031	0.00271079
ENSGALG00000044391	RBM11	52.7019	1.57335	0.464527	3.387	0.000706621	0.00272393
ENSGALG00000027747	TROJANZ	43.2127	-1.83654	0.542396	-3.38598	0.000709245	0.00273334
ENSGALG00000001191	MEOX1	5.12975	-1.56516	0.462858	-3.38152	0.000720862	0.00277239
ENSGALG00000002299	RGR	3.04547	-2.33892	0.691982	-3.38002	0.000724799	0.00278538
ENSGALG00000017183	MMP13	1.88843	-4.04841	1.19834	-3.37834	0.000729237	0.00279812
ENSGALG00000006019	EPHX4	2.42107	-2.94821	0.873024	-3.37701	0.00073279	0.00281031
ENSGALG00000005472	NAT	10.1493	1.61963	0.480208	3.37277	0.00074416	0.00284953
ENSGALG00000041663	KLB	4.16979	2.43021	0.720981	3.3707	0.000749776	0.00286663
ENSGALG00000006134	HOGA1	10.3082	2.13354	0.636422	3.3524	0.000801142	0.00304666
ENSGALG00000015010	NSG1	14.837	1.55006	0.463003	3.34785	0.000814412	0.003088
ENSGALG00000026091	CACNG4	3.76999	-2.14052	0.639492	-3.34722	0.000816277	0.00309321
ENSGALG00000027514	SCEL	1.23994	-2.71073	0.811803	-3.33915	0.000840348	0.00316996
ENSGALG00000011080	BDKRB2	38.9378	2.83548	0.849528	3.33772	0.000844695	0.00318168
ENSGALG00000000585	MYL4	4.26579	-1.83413	0.549883	-3.33549	0.000851505	0.00320316
ENSGALG00000005062	FOXN4	2.71504	4.68462	1.40464	3.33511	0.000852661	0.0032067
ENSGALG00000005118	FAM124B	12.3498	-1.76366	0.530194	-3.32645	0.00087959	0.00329802
ENSGALG00000041183	SGPP1	18.3616	-1.60321	0.48241	-3.32334	0.000889453	0.00333083
ENSGALG00000001343	LAMB3	2.83317	-2.69291	0.811434	-3.31871	0.000904346	0.00338236
ENSGALG00000000839	WNT11	8.61705	-1.81387	0.54809	-3.30943	0.000934859	0.00348081
ENSGALG00000043027	HEPHL1	1.08153	-3.58519	1.0844	-3.30616	0.000945853	0.00351562
ENSGALG00000015685	CFAP99	6.21034	2.13581	0.64624	3.30499	0.000949814	0.00352859
ENSGALG00000046180	TDRD1	1.86241	3.6181	1.09487	3.30459	0.00095114	0.00353264
ENSGALG00000009268	FGG	18.6777	4.0471	1.22604	3.30096	0.000963531	0.003576
ENSGALG00000002688	NME4	12.0262	2.35395	0.713421	3.29953	0.00096848	0.00359169
ENSGALG00000032028	SERTM1	15.4315	-1.59156	0.482379	-3.2994	0.00096893	0.00359246
ENSGALG00000006597	DZIP1L	11.6592	-1.77582	0.539403	-3.2922	0.00099407	0.00367656
ENSGALG00000013208	CENPE	10.3535	-1.9567	0.59476	-3.2899	0.00100224	0.00370129
ENSGALG00000036297	ABHD8	5.61223	1.62892	0.49514	3.28982	0.00100251	0.00370136
ENSGALG00000009315	PAPLN	4.25787	-2.34345	0.7143	-3.28076	0.00103527	0.00380073
ENSGALG00000027513	HOXD9	13.5601	-1.74338	0.531749	-3.27857	0.00104333	0.00382846
ENSGALG00000011533	XRCC3	611.883	1.95592	0.597684	3.2725	0.00106601	0.00390209
ENSGALG00000000684	KLHDC8A	26.2622	-1.51215	0.462389	-3.27029	0.00107436	0.00393075
ENSGALG00000017274	CD9	37.6844	1.85004	0.566248	3.2672	0.00108617	0.00396714
ENSGALG00000011855	RHOJ	23.8659	-1.90828	0.584974	-3.26216	0.00110568	0.00403053
ENSGALG00000007582	DPYSL3	317.095	-1.69139	0.519447	-3.25613	0.00112944	0.00410014
ENSGALG00000006519	KIAA1024	6.14146	-1.99047	0.611417	-3.2555	0.00113193	0.00410818
ENSGALG00000001611	B3GAT1	6.29201	-1.611	0.495238	-3.25298	0.00114201	0.00414175
ENSGALG00000015117	DRD3	1.18331	-2.61505	0.804536	-3.25038	0.00115252	0.0041728
ENSGALG00000020002	SLC22A3	8.95155	2.86226	0.882835	3.24212	0.00118643	0.00428179
ENSGALG00000005363	CHDH	13.1295	-1.73523	0.535221	-3.24207	0.00118663	0.00428179
ENSGALG00000011200	THBS2	25.0328	-2.39306	0.738933	-3.23854	0.00120145	0.0043269
ENSGALG00000030251	ADCY8	2.20877	-2.19115	0.677921	-3.23216	0.00122859	0.00441189
ENSGALG00000006629	RBP4A	8.76878	2.50421	0.777245	3.2219	0.00127343	0.0045504
ENSGALG00000012457	SSTR3	2.76626	3.72645	1.16017	3.21198	0.00131823	0.00468934
ENSGALG00000008741	PROKR1	78.6794	-2.0408	0.637233	-3.2026	0.00136191	0.00482802
ENSGALG00000002142	DGKQ	5.24778	-2.55981	0.800119	-3.19929	0.00137765	0.00487458
ENSGALG00000009032	PIF1	1.9189	-2.20875	0.690986	-3.19652	0.00139098	0.00491708
ENSGALG00000013660	ZNF516	36.7783	-1.65654	0.518772	-3.19319	0.00140708	0.00496346
ENSGALG00000006189	CRYGN	32.2623	1.93237	0.605616	3.19076	0.00141899	0.00500193
ENSGALG00000015062	IFNK	1.29597	-3.12225	0.978574	-3.19062	0.00141969	0.00500245
ENSGALG00000049755	IL22RA2	1.47253	-2.60207	0.815544	-3.19059	0.00141981	0.00500245
ENSGALG00000014749	EPHB6	22.4046	-1.75207	0.549484	-3.18858	0.00142973	0.00503384
ENSGALG00000011309	PLXNC1	31.9486	-1.85384	0.581815	-3.18631	0.00144098	0.00506869
ENSGALG00000004274	TWIST2	8.72518	-1.69332	0.531552	-3.18562	0.00144446	0.00507887
ENSGALG00000003965	LEUTX	212.815	-1.56164	0.490839	-3.18156	0.00146483	0.00514288
ENSGALG00000040992	C1QL2	4.68109	3.97762	1.25141	3.17851	0.00148033	0.00518758
ENSGALG00000022536	GPR142	1.38701	-2.53891	0.799649	-3.17503	0.00149823	0.00523978
ENSGALG00000013293	GLDN	15.2257	2.02041	0.637672	3.16841	0.00153273	0.00534864
ENSGALG00000000299	PKP1	24.5643	2.20862	0.69954	3.15725	0.00159264	0.00553315
ENSGALG00000052829	MAMDC4	2.74104	3.1407	0.998169	3.14647	0.00165256	0.00571877
ENSGALG00000017191	ANGPTL5	38.5995	-1.83108	0.582925	-3.14119	0.00168266	0.00580677
ENSGALG00000008701	XDH	15.4117	-2.14385	0.683429	-3.13691	0.00170738	0.00587989
ENSGALG00000007755	NEXMIF	2.03111	-2.86971	0.915085	-3.13601	0.00171265	0.00589455
ENSGALG00000035901	GDF6	7.24146	-1.61086	0.513837	-3.13496	0.00171878	0.00591096
ENSGALG00000009266	FGA	16.6206	3.61742	1.15527	3.13124	0.00174073	0.00597409
ENSGALG00000001690	GABRB2	12.6096	-2.89441	0.926777	-3.12309	0.00178964	0.00612929
ENSGALG00000039756	NKAIN2	1.44956	-2.55341	0.820905	-3.11048	0.00186786	0.00636656
ENSGALG00000029788	CCK	1.78527	-4.66135	1.5007	-3.10611	0.00189568	0.00644817
ENSGALG00000025842	TPM2	3627.19	-1.51746	0.489497	-3.10004	0.00193492	0.00656817
ENSGALG00000009289	SLC18A2	5.39299	-1.99319	0.643164	-3.09904	0.0019415	0.00658604
ENSGALG00000012913	PKP2	4.01041	-1.56059	0.504835	-3.09129	0.00199288	0.00673651
ENSGALG00000007354	CIT	36.5635	-1.51243	0.489258	-3.09126	0.00199307	0.00673651
ENSGALG00000030324	ELAPOR2	6.58485	-1.65402	0.535937	-3.08622	0.00202719	0.00682409
ENSGALG00000005822	KCNQ2	1.00905	-3.85329	1.25066	-3.081	0.00206307	0.00692459
ENSGALG00000009875	HMGA2	1.75143	-2.06355	0.67107	-3.07501	0.00210492	0.00704925
ENSGALG00000007950	C11orf1	2.11677	3.23564	1.05458	3.06818	0.00215364	0.00718664
ENSGALG00000053262	HIST2H4B	9.80632	1.85106	0.603352	3.06796	0.00215525	0.00719042
ENSGALG00000035136	SHOC1	2.58713	-1.97332	0.643525	-3.06642	0.00216636	0.00722266
ENSGALG00000002993	CA10	1.62093	3.3926	1.10747	3.06337	0.0021886	0.00729029
ENSGALG00000006725	ACAN	1.678	-2.52301	0.824702	-3.0593	0.00221858	0.00737293
ENSGALG00000002390	CA6	22.8637	1.56599	0.511902	3.05915	0.00221963	0.00737293
ENSGALG00000004248	TACR2	0.986839	3.18978	1.04345	3.05694	0.00223608	0.007422
ENSGALG00000006751	THY1	323.347	-1.5401	0.505583	-3.04618	0.00231767	0.00766834
ENSGALG00000050830	SV2A	20.6705	1.61504	0.530215	3.04601	0.00231901	0.00766834
ENSGALG00000033391	ISL2	3.36655	-1.75459	0.577839	-3.03646	0.00239375	0.00788407
ENSGALG00000039477	FBXO41	2.90221	3.75254	1.23763	3.03205	0.00242901	0.00797567
ENSGALG00000001319	CAMK1G	6.80546	-2.19741	0.72484	-3.03158	0.0024328	0.00798631
ENSGALG00000016675	PAQR8	12.8553	-1.64049	0.542851	-3.02199	0.00251115	0.0082021
ENSGALG00000017155	C11orf87	3.32458	-2.86127	0.948141	-3.01777	0.0025464	0.0082991
ENSGALG00000008417	CFAP58	1.67898	3.47659	1.15276	3.01588	0.00256236	0.00834021
ENSGALG00000037626	KCNQ3	5.74057	-1.60635	0.532828	-3.01476	0.00257182	0.00836556
ENSGALG00000023580	CLDN19	10.7302	1.94513	0.645781	3.01206	0.00259481	0.00843115
ENSGALG00000052924	DPF1	2.85851	-3.45813	1.14869	-3.0105	0.00260816	0.00846534
ENSGALG00000010909	PRKG2	4.85442	-2.56411	0.852754	-3.00686	0.00263958	0.00854692
ENSGALG00000000690	GDPD4	1.26721	-2.35922	0.786501	-2.99964	0.00270301	0.00872397
ENSGALG00000035244	H3-4	15.4922	1.56545	0.522265	2.99742	0.00272274	0.00878195
ENSGALG00000011537	PDE10A	76.4697	1.69893	0.567349	2.99451	0.00274882	0.00885123
ENSGALG00000039239	SERPIND1	5.69314	1.67311	0.558741	2.99443	0.00274955	0.00885123
ENSGALG00000043587	CCDC88A	28.0703	-1.50949	0.50471	-2.99081	0.0027824	0.00893776
ENSGALG00000019489	CHST9	24.7078	-1.65528	0.554756	-2.98379	0.002847	0.00912567
ENSGALG00000039698	DRD1	1.22999	-2.3569	0.791154	-2.97906	0.0028913	0.00924388
ENSGALG00000015388	PRDM1	4.56327	-1.79806	0.603687	-2.97847	0.00289691	0.00925651
ENSGALG00000006382	PTPRJ	15.504	-1.80732	0.608161	-2.97178	0.00296075	0.00942961
ENSGALG00000000136	BLEC2	28.8235	2.00932	0.676955	2.96817	0.00299578	0.0095279
ENSGALG00000002960	HMGCS2	16.8294	2.02195	0.68189	2.96522	0.00302466	0.00961066
ENSGALG00000013568	NR4A3	139.077	1.53015	0.516969	2.95985	0.00307784	0.0097589
ENSGALG00000005763	VILL	9.88436	-2.05695	0.696199	-2.95454	0.00313132	0.00990536
ENSGALG00000006812	TTC36	3.44802	1.99559	0.676688	2.94906	0.00318745	0.0100701
ENSGALG00000010379	SNCA	22.0782	2.06499	0.701398	2.94411	0.00323881	0.0102143
ENSGALG00000034077	KCNK5	2.39602	-2.08755	0.709068	-2.94407	0.00323924	0.0102143
ENSGALG00000006351	FAS	99.7833	1.55501	0.528417	2.94276	0.00325298	0.0102555
ENSGALG00000031301	TULP1	16.8763	2.4771	0.844248	2.93409	0.00334527	0.0105154
ENSGALG00000026914	DOK3	2.87161	2.47326	0.843055	2.93368	0.00334966	0.0105204
ENSGALG00000015008	ZNF366	37.3403	-1.51798	0.517839	-2.93137	0.0033747	0.0105857
ENSGALG00000012971	CCDC170	8.79582	-1.72571	0.589614	-2.92685	0.00342419	0.0107162
ENSGALG00000050065	CYSLTR2	18.1415	-1.59996	0.547063	-2.92464	0.0034486	0.0107723
ENSGALG00000031997	SFRP4	12.9977	-1.76322	0.604074	-2.91888	0.00351291	0.0109412
ENSGALG00000027874	CHAC1	9795.9	2.06343	0.707535	2.91637	0.0035413	0.0110181
ENSGALG00000016138	DSCAM	1.56399	3.30657	1.13599	2.91075	0.00360566	0.011209
ENSGALG00000016154	ARC	1.30336	-2.72794	0.939718	-2.90294	0.00369677	0.0114521
ENSGALG00000010825	AGR2	4.4596	2.3327	0.803758	2.90224	0.0037051	0.0114728
ENSGALG00000014801	NDC80	13.9189	-1.76056	0.606802	-2.90137	0.00371532	0.0115021
ENSGALG00000042454	DCDC2	1.32307	-3.52682	1.21625	-2.89975	0.00373465	0.0115428
ENSGALG00000032361	STXBP5L	61.8478	-1.79177	0.618043	-2.89911	0.00374226	0.0115616
ENSGALG00000030255	AMBP	20.5869	1.62759	0.561436	2.89898	0.0037438	0.011564
ENSGALG00000027265	AJAP1	2.23547	-2.29667	0.792856	-2.89671	0.00377096	0.0116382
ENSGALG00000010469	CYP4B7	3.72609	2.10943	0.728302	2.89636	0.00377517	0.0116488
ENSGALG00000008885	PDE1A	10.4774	-1.57747	0.545481	-2.89188	0.00382945	0.011787
ENSGALG00000015286	SESN1	6906.3	1.54751	0.53545	2.89011	0.00385112	0.0118368
ENSGALG00000047890	PCP4	7.60479	-1.55158	0.537341	-2.88753	0.00388285	0.0119171
ENSGALG00000010859	EPGN	4.96772	-1.52621	0.529479	-2.88248	0.00394561	0.0120874
ENSGALG00000033376	APOH	13.4841	3.31839	1.15132	2.88223	0.00394868	0.0120944
ENSGALG00000010371	FAM13A	231.738	1.53571	0.533223	2.88005	0.00397608	0.0121676
ENSGALG00000010375	SLC30A2	9.60285	1.93773	0.672897	2.87968	0.00398081	0.0121728
ENSGALG00000010971	CSRNP3	4.57229	1.62825	0.56572	2.87819	0.00399964	0.0122254
ENSGALG00000011455	CL2	3.3442	3.96801	1.38484	2.86533	0.00416573	0.0126606
ENSGALG00000028236	PRRX2	19.9946	-1.65365	0.578245	-2.85977	0.00423947	0.0128455
ENSGALG00000001916	SLIT3	22.9905	-2.34938	0.823858	-2.85169	0.00434878	0.0131146
ENSGALG00000045037	CYP2W1	12.454	2.47968	0.870352	2.84905	0.00438497	0.0132061
ENSGALG00000011962	NDNF	3.79403	2.11788	0.744575	2.84441	0.00444936	0.0133633
ENSGALG00000002519	SLC25A33	130.304	1.52723	0.538069	2.83836	0.00453465	0.0135967
ENSGALG00000006666	BPIFB2	1.66966	-2.19707	0.775769	-2.83212	0.00462403	0.0138286
ENSGALG00000010139	SSTR1	2.4761	-1.72745	0.611589	-2.82452	0.00473515	0.014127
ENSGALG00000005402	DYNLRB2	7.49105	2.12411	0.752067	2.82436	0.0047375	0.0141312
ENSGALG00000012541	MB	217.175	2.09928	0.743586	2.82319	0.00475484	0.0141688
ENSGALG00000004841	APLNR	47.8538	-2.16087	0.767618	-2.81503	0.00487724	0.0144902
ENSGALG00000028673	MARCHF3	4.81654	-1.74767	0.621298	-2.81294	0.00490907	0.0145761
ENSGALG00000032108	TMEM136-1	2.04653	3.74874	1.33281	2.81267	0.00491328	0.0145857
ENSGALG00000027314	SAXO1	1.84067	-2.74395	0.980421	-2.79874	0.00513017	0.0151126
ENSGALG00000008063	NOX5	2.37749	-1.54526	0.552404	-2.79734	0.00515245	0.0151663
ENSGALG00000032889	RBFOX3	3.13425	-1.8222	0.65151	-2.79689	0.00515968	0.0151786
ENSGALG00000036645	KIF15	20.6325	-1.88549	0.674703	-2.79455	0.00519727	0.0152711
ENSGALG00000016464	VSNL1	8.45907	-1.80682	0.646632	-2.79421	0.00520266	0.0152809
ENSGALG00000031652	AK5	4.14126	2.08471	0.74933	2.7821	0.00540086	0.0157794
ENSGALG00000033883	PCDH7	2.47654	-1.90193	0.683806	-2.78139	0.00541261	0.0158045
ENSGALG00000010494	SLC5A9	2.93068	-1.64006	0.590613	-2.77688	0.00548831	0.0160066
ENSGALG00000014616	MT3	13.4659	1.61321	0.584301	2.76093	0.00576374	0.0166831
ENSGALG00000049414	CYP2C23a	4.81541	2.54076	0.92298	2.75278	0.00590909	0.0170544
ENSGALG00000032672	KRT5	2.65571	3.12291	1.13568	2.74982	0.00596279	0.0171828
ENSGALG00000000630	HAS3	2.97877	3.79761	1.38222	2.74747	0.00600567	0.0172731
ENSGALG00000032022	CDH10	0.898657	3.08111	1.12537	2.73786	0.00618412	0.017708
ENSGALG00000040007	IL17D	15.1872	-1.77852	0.652017	-2.72772	0.00637731	0.0181777
ENSGALG00000015191	CD200R1L	0.802755	-2.78227	1.02091	-2.72528	0.00642472	0.0183023
ENSGALG00000015628	MSANTD1	3.05752	2.54165	0.93311	2.72385	0.0064526	0.0183747
ENSGALG00000006469	ATP12A	1.13218	2.86739	1.05422	2.71991	0.00653	0.0185492
ENSGALG00000010200	TRHDE	1.90382	-2.22977	0.821175	-2.71535	0.00662064	0.0187675
ENSGALG00000032097	TBX20	2.05345	-2.26984	0.83774	-2.70948	0.00673885	0.019034
ENSGALG00000025935	XPNPEP2	3.0737	-2.05015	0.759112	-2.70072	0.006919	0.0194642
ENSGALG00000038480	DHX32	2.77015	1.79886	0.666375	2.69946	0.00694514	0.0195135
ENSGALG00000046008	RSPH3	2.11866	-1.89546	0.70228	-2.699	0.00695473	0.0195331
ENSGALG00000001740	MGAT5B	51.3329	-1.50505	0.55912	-2.69182	0.00710644	0.0198845
ENSGALG00000008552	MAL	9.18785	1.62339	0.603176	2.69141	0.00711511	0.019905
ENSGALG00000054379	TSPAN32	1.86994	-2.35445	0.87497	-2.69089	0.00712616	0.0199322
ENSGALG00000007412	MPZL2	8.97499	-1.96908	0.732697	-2.68745	0.00720003	0.0201125
ENSGALG00000014976	GATA6	4.98375	1.66915	0.621355	2.6863	0.00722476	0.0201702
ENSGALG00000050875	ITGB7	33.7704	2.33441	0.86928	2.68546	0.00724308	0.0202138
ENSGALG00000037408	ADMP	4.67805	1.63591	0.612699	2.67001	0.00758488	0.0210538
ENSGALG00000005975	ZNF488	5.20818	-1.59878	0.599368	-2.66744	0.00764309	0.0212075
ENSGALG00000038668	PCDHB4	0.899789	-2.50831	0.941498	-2.66417	0.00771782	0.0213871
ENSGALG00000042134	PIEZO2	17.7668	-1.7901	0.674456	-2.65414	0.00795108	0.021948
ENSGALG00000009027	ST6GALNAC3	5.79219	-1.70345	0.644382	-2.64354	0.00820437	0.0225266
ENSGALG00000011136	CAPN9	0.410579	-2.51468	0.951304	-2.6434	0.00820778	0.0225318
ENSGALG00000041153	PHETA1	4.65035	-1.56938	0.594268	-2.64086	0.00826963	0.0226725
ENSGALG00000034493	DCLK3	11.2757	-1.58515	0.600371	-2.64028	0.0082838	0.0226947
ENSGALG00000009667	MFAP3L	2.03087	-1.77627	0.672927	-2.63962	0.00829988	0.0227304
ENSGALG00000034948	UAP1L1	63.0944	-1.51846	0.578198	-2.62619	0.00863462	0.0235265
ENSGALG00000013422	RHNO1	1.57617	-1.85689	0.707802	-2.62346	0.00870424	0.023702
ENSGALG00000010470	TCERG1L	6.02229	-1.83633	0.702566	-2.61374	0.00895559	0.0242552
ENSGALG00000016868	NALCN	7.0386	-1.51764	0.581101	-2.61166	0.00901041	0.0243683
ENSGALG00000009759	SLC16A7	7.75998	-1.59891	0.612426	-2.61078	0.00903357	0.0244222
ENSGALG00000030002	KRT18	1.88046	3.61575	1.38685	2.60717	0.00912941	0.0246501
ENSGALG00000012322	KCTD16	0.569737	-2.59357	0.995901	-2.60424	0.00920779	0.0248229
ENSGALG00000036950	CASP14	1.52834	3.34458	1.28429	2.60422	0.00920837	0.0248229
ENSGALG00000015413	STX19	4.93605	2.11566	0.813653	2.60021	0.00931679	0.025061
ENSGALG00000012594	NTRK2	3.97113	-1.77325	0.682137	-2.59955	0.00933472	0.0250912
ENSGALG00000016361	FAM110C	5.46926	-2.21804	0.853453	-2.5989	0.00935218	0.02512
ENSGALG00000036836	SOSTDC1	5.59322	-1.55475	0.59922	-2.59463	0.0094694	0.0253711
ENSGALG00000016498	MFSD2B	3.09077	-1.62904	0.628816	-2.59065	0.00957959	0.025625
ENSGALG00000033520	DCSTAMP	3.93318	-1.54927	0.598125	-2.59021	0.00959168	0.0256436
ENSGALG00000050027	NMS	1.06149	3.30336	1.27636	2.58811	0.00965041	0.0257775
ENSGALG00000015395	CD200L	6.01106	3.72031	1.43765	2.58778	0.0096598	0.0257913
ENSGALG00000003286	ACSBG1	20.3702	1.7209	0.665732	2.58497	0.00973867	0.0259808
ENSGALG00000004083	GRIA1	1.45375	-2.06618	0.800995	-2.57952	0.00989382	0.0263524
ENSGALG00000010533	ELAVL4	2.01537	2.25645	0.875065	2.57861	0.0099199	0.0264077
ENSGALG00000014984	F2RL1	21.8684	1.93718	0.752734	2.57352	0.010067	0.026739
ENSGALG00000010232	VRTN	3.76423	-1.6424	0.640769	-2.56317	0.010372	0.0274314
ENSGALG00000006639	CEP55	4.92896	-2.06989	0.80931	-2.5576	0.0105397	0.0278003
ENSGALG00000001214	PARD6A	4.87945	-1.88951	0.739758	-2.55422	0.0106425	0.0280071
ENSGALG00000015616	ACOT12	1.04335	-2.39548	0.947377	-2.52853	0.011454	0.0298382
ENSGALG00000035602	ZNF536	5.51688	-2.03485	0.806832	-2.52203	0.0116681	0.0303379
ENSGALG00000021553	B3GNTL	0.988555	2.60972	1.0373	2.51589	0.0118733	0.0307804
ENSGALG00000008428	CDK15	28.9911	1.69101	0.673221	2.51183	0.0120108	0.0310723
ENSGALG00000005739	SCD	91.6792	-1.67266	0.666111	-2.51108	0.0120362	0.0311165
ENSGALG00000016375	PHEX	5.05441	-1.62227	0.646537	-2.50916	0.0121018	0.0312643
ENSGALG00000026727	SLC30A10	0.593185	-2.69454	1.0746	-2.50749	0.0121592	0.031391
ENSGALG00000046564	ASB18	5.09332	4.07315	1.62491	2.50669	0.0121868	0.0314398
ENSGALG00000003456	CA12	1.40908	-2.53539	1.01212	-2.50502	0.0122443	0.0315453
ENSGALG00000040249	BHLHE22	0.843054	3.04775	1.22202	2.49403	0.0126301	0.0323774
ENSGALG00000008997	STEAP4	0.736597	-2.49042	0.999866	-2.49075	0.0127474	0.0326446
ENSGALG00000028273	HBE1	1.30096	-2.70125	1.08458	-2.4906	0.0127528	0.0326527
ENSGALG00000038364	CCN3	10.2555	-1.61283	0.649386	-2.48362	0.0130054	0.0331747
ENSGALG00000047807	DMBT1L	2.57842	4.09203	1.65538	2.47196	0.0134376	0.0341432
ENSGALG00000016276	KHDRBS2	4.85371	1.51314	0.612271	2.47136	0.0134599	0.0341882
ENSGALG00000029836	GPLD1	4.01999	1.91166	0.773716	2.47075	0.0134831	0.0342354
ENSGALG00000002335	DOCK3	3.99641	-1.62424	0.662418	-2.45198	0.0142072	0.0358126
ENSGALG00000007174	TNFSF15	2.96486	-2.02937	0.828655	-2.44899	0.0143256	0.0360686
ENSGALG00000023490	C8H1ORF146	1.93803	2.125	0.869011	2.44531	0.0144728	0.0363534
ENSGALG00000005852	SRMS	2.16519	-1.85041	0.757172	-2.44384	0.014532	0.036453
ENSGALG00000051213	DUSP21	5.27045	1.75691	0.72092	2.43703	0.0148083	0.0370653
ENSGALG00000008805	LMOD2	40.6124	-1.84052	0.755329	-2.43672	0.0148213	0.0370794
ENSGALG00000052020	AvBD14	1.26815	-2.69694	1.10726	-2.43569	0.0148633	0.0371471
ENSGALG00000038506	NXNL1	8.37645	1.50854	0.620665	2.43053	0.0150768	0.0375926
ENSGALG00000008980	VWA2	1.07194	-2.84982	1.17518	-2.425	0.0153084	0.0380748
ENSGALG00000004028	MATN4	2.24633	-2.04746	0.844808	-2.42358	0.0153685	0.0381864
ENSGALG00000033304	MYBL1	5.09372	-1.61684	0.671937	-2.40624	0.0161175	0.039783
ENSGALG00000011612	GC	12.5509	3.39229	1.41175	2.40289	0.0162659	0.0400912
ENSGALG00000049682	CHIR-B2	2.37158	3.45027	1.43695	2.40111	0.0163455	0.0402594
ENSGALG00000041882	KATNAL2	2.39843	-1.58822	0.661536	-2.40081	0.016359	0.0402793
ENSGALG00000004568	CELA2A	1.38009	-1.83395	0.765233	-2.3966	0.0165481	0.0406914
ENSGALG00000007948	LRRC4C	3.78698	-1.63207	0.682053	-2.39287	0.0167171	0.041026
ENSGALG00000015826	HTR1E	7.69098	1.8092	0.756312	2.39214	0.0167505	0.0410944
ENSGALG00000007868	BCO2	7.85498	1.5936	0.667748	2.38654	0.017008	0.0416372
ENSGALG00000020703	GRB14	36.6629	1.5776	0.661181	2.38603	0.0170313	0.0416874
ENSGALG00000008554	IL17REL	4.99656	2.89772	1.21468	2.38558	0.0170521	0.0417315
ENSGALG00000016054	KCNJ6	0.558766	-2.54394	1.067	-2.38419	0.0171168	0.0418694
ENSGALG00000008744	MCF2L2	32.3773	-1.57563	0.661711	-2.38115	0.0172589	0.0421537
ENSGALG00000006997	BRINP1	2.4017	-2.19971	0.924715	-2.3788	0.0173692	0.0423759
ENSGALG00000012442	MFNG	13.1754	-1.65832	0.701115	-2.36526	0.0180176	0.043758
ENSGALG00000032184	CSPG5	4.23067	-2.0178	0.854165	-2.3623	0.0181618	0.0440436
ENSGALG00000005853	HTR2C	3.53946	-1.66462	0.707281	-2.35355	0.0185949	0.0449773
ENSGALG00000017228	MTNR1B	0.907574	2.55545	1.08583	2.35345	0.0186001	0.0449827
ENSGALG00000013576	MTNR1A	0.682342	-3.29332	1.39997	-2.35242	0.0186517	0.045071
ENSGALG00000045469	BCAN	2.93084	-1.69307	0.722725	-2.34262	0.0191486	0.046145
ENSGALG00000010850	C8A	1.92702	3.65588	1.56787	2.33175	0.019714	0.0473091
ENSGALG00000040754	CYP1C1	10.9483	1.84844	0.79307	2.33074	0.019767	0.0473831
ENSGALG00000046204	R3HDML	0.649345	-2.7577	1.18688	-2.32347	0.0201537	0.0481327
ENSGALG00000011835	FGF2	0.786089	-2.23212	0.964654	-2.3139	0.020673	0.0491843
ENSGALG00000006106	TNFRSF6B	45.9543	1.84331	0.799167	2.30654	0.0210807	0.0500269
ENSGALG00000029211	FKBP6	1.40652	-1.6894	0.732498	-2.30635	0.0210909	0.0500274
ENSGALG00000054831	TMEM121	0.508882	-2.3909	1.03714	-2.30528	0.0211511	0.0501382
ENSGALG00000002314	CDHR1	1.46513	-2.11376	0.917761	-2.30317	0.0212695	0.050355
ENSGALG00000001565	C5	6.84505	1.84932	0.80519	2.29675	0.0216329	0.0510377
ENSGALG00000014202	GABRA4	0.520732	-2.40182	1.046	-2.29619	0.0216651	0.0510815
ENSGALG00000031164	WFDC2	0.517807	-2.40907	1.05153	-2.29101	0.0219626	0.0516769
ENSGALG00000016959	DGKH	6.04504	-1.8238	0.797085	-2.28808	0.0221328	0.0519792
ENSGALG00000014337	NWD2	1.12704	-2.05078	0.896806	-2.28676	0.0222099	0.0521276
ENSGALG00000010598	KCNK10	0.657367	-2.33739	1.02703	-2.27588	0.0228531	0.0534276
ENSGALG00000005462	ZP4	1.09665	-1.95653	0.86019	-2.27453	0.0229341	0.0535667
ENSGALG00000014975	DRD5	1.21148	-2.2962	1.01008	-2.2733	0.0230084	0.0537144
ENSGALG00000003193	CRABP-I	0.918086	-2.00054	0.8803	-2.27256	0.0230525	0.0537929
ENSGALG00000006131	FTCD	1.17551	3.46394	1.5268	2.26876	0.023283	0.0542544
ENSGALG00000004373	KCNJ16	2.86442	2.44341	1.08131	2.25967	0.0238417	0.0553121
ENSGALG00000010858	LRP2	1.62649	-1.81111	0.802127	-2.25789	0.0239527	0.0555036
ENSGALG00000000608	CDH1	5.00403	2.86658	1.27324	2.25141	0.0243599	0.0562901
ENSGALG00000041461	DNMT3B	1.33964	-2.3828	1.05905	-2.24995	0.0244521	0.056477
ENSGALG00000044763	GPR82	8.25527	1.55264	0.690631	2.24814	0.0245672	0.0566728
ENSGALG00000011117	AGT	1.26438	2.5122	1.11793	2.24719	0.0246276	0.0567859
ENSGALG00000030157	MCTP2	7.5684	-1.70297	0.758241	-2.24595	0.024707	0.056925
ENSGALG00000048035	GCNT2	1.33788	2.57924	1.15156	2.23978	0.0251052	0.0577004
ENSGALG00000028018	RAB38	1.23117	-1.93714	0.870021	-2.22655	0.0259775	0.0595077
ENSGALG00000010116	DNAH8	0.567034	2.42154	1.09743	2.20655	0.0273455	0.0620952
ENSGALG00000017137	GJA3	1.90425	-1.90229	0.863735	-2.20241	0.0276367	0.0626613
ENSGALG00000004064	GPER1	1.40732	-1.88432	0.860262	-2.1904	0.0284953	0.0642767
ENSGALG00000001410	SPNS3	29.2887	1.52154	0.69493	2.18949	0.0285612	0.0643865
ENSGALG00000031293	SLCO1A2	2.20827	2.85855	1.31018	2.18181	0.0291239	0.0654576
ENSGALG00000003657	UNC119	0.481147	-2.79656	1.28204	-2.18133	0.029159	0.065507
ENSGALG00000016620	PNOC	22.7078	-1.5693	0.721388	-2.17539	0.029601	0.066162
ENSGALG00000012100	CFAP221	2.72342	-1.67519	0.770922	-2.17297	0.0297823	0.0665176
ENSGALG00000000442	KCNA2	14.0419	-1.58444	0.729679	-2.17143	0.0298989	0.0667282
ENSGALG00000020943	AGXT	0.916671	3.0998	1.42905	2.16913	0.0300724	0.0670654
ENSGALG00000010664	KIF26B	1.9226	-2.23604	1.03147	-2.16782	0.0301722	0.0672577
ENSGALG00000001273	C2CD4C	0.470874	-2.72152	1.25944	-2.1609	0.0307029	0.0683083
ENSGALG00000012748	ELOVL2	1.07734	2.7935	1.29527	2.1567	0.0310292	0.0689421
ENSGALG00000003426	RHBDL3	1.21561	-1.94987	0.904426	-2.15592	0.03109	0.0690638
ENSGALG00000013598	SCGN	0.716025	-2.00011	0.929572	-2.15164	0.0314253	0.0695856
ENSGALG00000004936	GLRA4	0.802395	-2.1756	1.01141	-2.15106	0.0314715	0.0696763
ENSGALG00000012576	RASEF	0.54128	-2.08876	0.971086	-2.15095	0.0314798	0.0696844
ENSGALG00000007079	PAPPA	4.33316	-1.70712	0.79393	-2.15021	0.0315387	0.0697939
ENSGALG00000006119	SAXO2	0.790591	2.25223	1.0487	2.14765	0.0317418	0.0701915
ENSGALG00000001080	NR5A1	1.76423	2.03701	0.949083	2.14629	0.0318496	0.0704194
ENSGALG00000016699	OPN5L2	0.435276	-2.64943	1.23485	-2.14556	0.0319085	0.0705289
ENSGALG00000043493	IGFBP1	4.43329	2.43019	1.13676	2.13783	0.0325309	0.0717243
ENSGALG00000009007	PCARE	0.543935	-2.44753	1.1518	-2.12496	0.0335901	0.0735964
ENSGALG00000006326	MIF	1.78096	2.01733	0.950426	2.12256	0.0337911	0.07399
ENSGALG00000043254	EPX	2.04127	2.34188	1.10375	2.12174	0.0338598	0.0741296
ENSGALG00000043393	CADM2	3.58338	1.87902	0.885789	2.12129	0.0338972	0.0741963
ENSGALG00000002442	ANKS4B	1.72071	1.97412	0.932848	2.11623	0.0343256	0.0749747
ENSGALG00000038042	GABRG2	3.10087	1.53163	0.728848	2.10144	0.0356024	0.0773782
ENSGALG00000003472	VWC2L	1.46788	-1.61524	0.772529	-2.09085	0.0365417	0.0790636
ENSGALG00000001449	STRA6	0.702113	2.76402	1.32314	2.08899	0.0367088	0.0793905
ENSGALG00000015021	TMEM174	1.99364	2.19358	1.05359	2.08201	0.0373418	0.0805847
ENSGALG00000016415	MAP7D2	0.846891	-1.89556	0.913238	-2.07564	0.0379269	0.0816472
ENSGALG00000017184	MMP7	0.400222	-2.50354	1.2066	-2.07486	0.0379992	0.0817558
ENSGALG00000010427	TM4SF4	4.15366	2.04589	0.986063	2.0748	0.0380047	0.0817558
ENSGALG00000051055	MAPK8IP2	4.86788	-1.55374	0.749819	-2.07215	0.0382516	0.0821949
ENSGALG00000035799	SHISA9	1.5787	-1.82013	0.879602	-2.06927	0.0385208	0.0826519
ENSGALG00000018977	PLA2G5	1.28929	2.50267	1.20961	2.06899	0.0385468	0.082684
ENSGALG00000005223	ADCYAP1R1	0.718063	-2.51155	1.21761	-2.06269	0.039142	0.0838044
ENSGALG00000000788	AVPR1B	0.678641	2.7313	1.32808	2.05658	0.0397267	0.0848133
ENSGALG00000023419	HOXD4	1.99751	-1.70148	0.828268	-2.05427	0.0399497	0.085253
ENSGALG00000005795	CYP2C23b	2.31534	2.47912	1.20703	2.05389	0.0399859	0.0853181
ENSGALG00000007781	GAL3ST1	1.88181	1.75163	0.856993	2.04392	0.0409611	0.0870635
ENSGALG00000020679	PLEKHS1	2.40953	1.58524	0.777671	2.03844	0.0415056	0.088033
ENSGALG00000020836	FAM237A	1.8466	-1.91629	0.940426	-2.03768	0.0415819	0.0881824
ENSGALG00000036097	CDH18	3.18777	-1.5769	0.775147	-2.03433	0.0419184	0.0888079
ENSGALG00000006521	TRPM5	0.753861	2.23408	1.10566	2.02058	0.043323	0.0911794
ENSGALG00000006795	ABCG4	0.984603	-1.8472	0.915734	-2.01718	0.0436767	0.0918432
ENSGALG00000013183	TERT	5.64779	2.04131	1.01267	2.01577	0.0438236	0.0921134
ENSGALG00000009791	PROX1	2.95731	-1.61132	0.805225	-2.00108	0.0453836	0.094922
ENSGALG00000010114	PAX9	0.710856	2.11623	1.05823	1.99978	0.045524	0.0950971
ENSGALG00000003174	RIMS3	0.949133	-1.79182	0.899804	-1.99135	0.0464428	0.0967753
ENSGALG00000009919	KCNG3	0.64272	2.59381	1.31289	1.97565	0.048194	0.0998676
ENSGALG00000010762	OPN3	4.77833	-1.55573	0.788475	-1.97309	0.0484857	0.100333
ENSGALG00000016985	CPB2	1.40674	2.64604	1.34117	1.97294	0.0485028	0.100355
ENSGALG00000012094	SLC35F4	0.760263	-2.20378	1.11932	-1.96885	0.0489699	0.101139

## Sheet: Table S2
Table S2 Candidate genes identified by Fst
ensembl_gene_id	external_gene_name	chromosome_name	start_position	end_position	strand	gene_biotype	description
ENSGALG00000016681	ZBED1	1	129980985	130145449	1	protein_coding	dehydrogenase/reductase X-linked [Source:NCBI gene;Acc:428007]
ENSGALG00000016854	LIG4	1	141655789	141659420	1	protein_coding	DNA ligase 4 [Source:NCBI gene;Acc:418764]
ENSGALG00000014759	STYK1	1	79114221	79129925	1	protein_coding	serine/threonine/tyrosine kinase 1 [Source:NCBI gene;Acc:418310]
ENSGALG00000034708	USP12	1	177672597	177703974	1	protein_coding	ubiquitin specific peptidase 12 [Source:NCBI gene;Acc:428078]
ENSGALG00000019157	SMPX	1	120533946	120578001	1	protein_coding	small muscle protein, X-linked [Source:NCBI gene;Acc:771780]
ENSGALG00000042875	HMGB1	1	176457890	176499190	1	protein_coding	high mobility group box 1 [Source:NCBI gene;Acc:395724]
ENSGALG00000034265	ZAR1L	1	175938760	175941165	1	protein_coding	zygote arrest 1-like [Source:NCBI gene;Acc:771155]
ENSGALG00000043092	MYH9	1	51752609	51820554	1	protein_coding	myosin, heavy chain 9, non-muscle [Source:NCBI gene;Acc:396469]
ENSGALG00000012532	TXN2	1	51727168	51734903	1	protein_coding	thioredoxin 2 [Source:NCBI gene;Acc:426978]
ENSGALG00000025194	gga-mir-1742	1	51726988	51727070	1	miRNA	gga-mir-1742 [Source:miRBase;Acc:MI0007481]
ENSGALG00000012530	FOXRED2	1	51716683	51725962	1	protein_coding	FAD dependent oxidoreductase domain containing 2 [Source:NCBI gene;Acc:418054]
ENSGALG00000012529	EIF3D	1	51709011	51716385	1	protein_coding	eukaryotic translation initiation factor 3 subunit D [Source:NCBI gene;Acc:771356]
ENSGALG00000031977	CACNG2	1	51652325	51698867	1	protein_coding	calcium voltage-gated channel auxiliary subunit gamma 2 [Source:NCBI gene;Acc:427909]
ENSGALG00000042990	IFT27	1	51627090	51635098	1	protein_coding	intraflagellar transport 27 [Source:NCBI gene;Acc:418053]
ENSGALG00000012522	PVALB	1	51608164	51618692	1	protein_coding	parvalbumin [Source:NCBI gene;Acc:396459]
ENSGALG00000038834	MAGI2	1	11833981	12556826	1	protein_coding	membrane associated guanylate kinase, WW and PDZ domain containing 2 [Source:NCBI gene;Acc:417729]
ENSGALG00000008427	GNAT3	1	11413084	11443325	1	protein_coding	G protein subunit alpha transducin 3 [Source:NCBI gene;Acc:427851]
ENSGALG00000012488	TST	1	51511486	51518776	1	protein_coding	thiosulfate sulfurtransferase [Source:NCBI gene;Acc:418049]
ENSGALG00000012483	TMPRSS6	1	51474615	51491816	1	protein_coding	transmembrane protease, serine 6 [Source:NCBI gene;Acc:418046]
ENSGALG00000012472	IL2RB	1	51457537	51470895	1	protein_coding	interleukin 2 receptor subunit beta [Source:NCBI gene;Acc:100859707]
ENSGALG00000047483	C1QTNF6	1	51440395	51445547	1	protein_coding	C1q and tumor necrosis factor related protein 6 [Source:NCBI gene;Acc:427908]
ENSGALG00000012457	SSTR3	1	51425940	51431518	1	protein_coding	somatostatin receptor 3 [Source:NCBI gene;Acc:427907]
ENSGALG00000040444	SEMA3C	1	11192619	11310904	1	protein_coding	semaphorin 3C [Source:NCBI gene;Acc:374090]
ENSGALG00000012456	RAC2	1	51413962	51423737	1	protein_coding	ras-related C3 botulinum toxin substrate 2 (rho family, small GTP binding protein Rac2) [Source:NCBI gene;Acc:418044]
ENSGALG00000033974	HGF	1	10800773	10860504	1	protein_coding	hepatocyte growth factor [Source:NCBI gene;Acc:395941]
ENSGALG00000012446	ELFN2	1	51333318	51335744	1	protein_coding	extracellular leucine rich repeat and fibronectin type III domain containing 2 [Source:NCBI gene;Acc:427906]
ENSGALG00000012442	MFNG	1	51255614	51276612	1	protein_coding	MFNG O-fucosylpeptide 3-beta-N-acetylglucosaminyltransferase [Source:NCBI gene;Acc:418042]
ENSGALG00000042365	CARD10	1	51238459	51251963	1	protein_coding	caspase recruitment domain family member 10 [Source:NCBI gene;Acc:418041]
ENSGALG00000003213	LGALS2	1	51206946	51218711	1	protein_coding	galectin 2 [Source:NCBI gene;Acc:425107]
ENSGALG00000008486	CACNA2D1	1	10375977	10734880	1	protein_coding	calcium voltage-gated channel auxiliary subunit alpha2delta 1 [Source:NCBI gene;Acc:768444]
ENSGALG00000038225	SEMA3E	1	9659444	9790390	1	protein_coding	semaphorin 3E [Source:NCBI gene;Acc:374089]
ENSGALG00000006560	SEMA3A	1	9343631	9514699	1	protein_coding	semaphorin 3A [Source:NCBI gene;Acc:395825]
ENSGALG00000014263	PHC1	1	75865514	75884654	1	protein_coding	polyhomeotic homolog 1 [Source:NCBI gene;Acc:418252]
ENSGALG00000012299	ANKRD54	1	51089196	51112478	1	protein_coding	ankyrin repeat domain 54 [Source:NCBI gene;Acc:418034]
ENSGALG00000012293	C22orf23	1	51071012	51075308	1	protein_coding	chromosome 1 C22orf23 homolog [Source:NCBI gene;Acc:418031]
ENSGALG00000012290	SOX10	1	51055215	51064410	1	protein_coding	SRY-box 10 [Source:NCBI gene;Acc:395573]
ENSGALG00000036897	SLC16A8	1	51008968	51016634	1	protein_coding	solute carrier family 16 member 8 [Source:NCBI gene;Acc:396041]
ENSGALG00000016259	DYNLT3	1	114440914	114448263	1	protein_coding	dynein light chain Tctex-type 3 [Source:NCBI gene;Acc:418580]
ENSGALG00000012281	PLA2G6	1	50979471	50998677	1	protein_coding	phospholipase A2 group VI [Source:NCBI gene;Acc:418028]
ENSGALG00000012272	TMEM184B	1	50950320	50975712	1	protein_coding	transmembrane protein 184B [Source:NCBI gene;Acc:418027]
ENSGALG00000032257	CSNK1E	1	50927995	50948440	1	protein_coding	casein kinase 1 epsilon [Source:NCBI gene;Acc:378891]
ENSGALG00000012254	KCNJ4	1	50905908	50917205	1	protein_coding	Potassium inwardly rectifying channel subfamily J member 4 [Source:NCBI gene;Acc:395903]
ENSGALG00000037360	DDX17	1	50877655	50894778	1	protein_coding	DEAD-box helicase 17 [Source:NCBI gene;Acc:418024]
ENSGALG00000012236	DMC1	1	50865020	50876251	1	protein_coding	DNA meiotic recombinase 1 [Source:NCBI gene;Acc:427903]
ENSGALG00000016232	RPL8	1	113370872	113375131	1	protein_coding	ribosomal protein L8 [Source:NCBI gene;Acc:418568]
ENSGALG00000042400	CASK	1	113092779	113289308	1	protein_coding	calcium/calmodulin dependent serine protein kinase [Source:NCBI gene;Acc:418565]
ENSGALG00000006731	TAF3	1	4825152	4937625	1	protein_coding	TATA-box binding protein associated factor 3 [Source:NCBI gene;Acc:419107]
ENSGALG00000006753	ATP5C1	1	4815823	4822759	1	protein_coding	ATP synthase, H+ transporting, mitochondrial F1 complex, gamma polypeptide 1 [Source:NCBI gene;Acc:419108]
ENSGALG00000031666	CCDC91	1	72867675	73073035	1	protein_coding	coiled-coil domain containing 91 [Source:NCBI gene;Acc:419045]
ENSGALG00000006833	ITIH2	1	4774156	4799281	1	protein_coding	inter-alpha-trypsin inhibitor heavy chain 2 [Source:NCBI gene;Acc:419110]
ENSGALG00000015403	EPHA3	1	90418011	90635463	1	protein_coding	EPH receptor A3 [Source:NCBI gene;Acc:396402]
ENSGALG00000015402	C3orf38	1	90073522	90080670	1	protein_coding	chromosome 1 open reading frame, human C3orf38 [Source:NCBI gene;Acc:418429]
ENSGALG00000022866	ZNF654	1	90035289	90069147	1	protein_coding	zinc finger protein 654 [Source:NCBI gene;Acc:418428]
ENSGALG00000041978	K123	1	4059566	4071675	1	protein_coding	K123 protein [Source:NCBI gene;Acc:395873]
ENSGALG00000018235	gga-mir-29a	1	4030403	4030491	1	miRNA	gga-mir-29a [Source:miRBase;Acc:MI0001166]
ENSGALG00000018236	gga-mir-29b-1	1	4029386	4029466	1	miRNA	gga-mir-29b-1 [Source:miRBase;Acc:MI0001167]
ENSGALG00000006473	PLXNA4	1	2887148	3334587	1	protein_coding	plexin A4 [Source:HGNC Symbol;Acc:HGNC:9102]
ENSGALG00000006489	CHCHD3	1	2596212	2783089	1	protein_coding	coiled-coil-helix-coiled-coil-helix domain containing 3 [Source:NCBI gene;Acc:418435]
ENSGALG00000039029	TAS2R4	1	192365090	192366025	1	protein_coding	taste receptor type 2 member 40-like [Source:NCBI gene;Acc:101747503]
ENSGALG00000008111	MEST	1	1614551	1619688	1	protein_coding	mesoderm specific transcript [Source:NCBI gene;Acc:427684]
ENSGALG00000008087	CPA1	1	1600797	1604593	1	protein_coding	carboxypeptidase A1 [Source:NCBI gene;Acc:395276]
ENSGALG00000027296	CPA5	1	1595635	1599967	1	protein_coding	carboxypeptidase A5 [Source:NCBI gene;Acc:416683]
ENSGALG00000008048	CPA2	1	1584921	1594275	1	protein_coding	carboxypeptidase A2 [Source:NCBI gene;Acc:416682]
ENSGALG00000011682	CNOT4	1	47775838	47846899	1	protein_coding	CCR4-NOT transcription complex subunit 4 [Source:NCBI gene;Acc:417936]
ENSGALG00000011643	UTP20	1	47648410	47707994	1	protein_coding	UTP20, small subunit processome component [Source:NCBI gene;Acc:417933]
ENSGALG00000041122	SLC17A8	1	47293203	47318899	1	protein_coding	solute carrier family 17 member 8 [Source:NCBI gene;Acc:427877]
ENSGALG00000011569	SCYL2	1	47252693	47283648	1	protein_coding	SCY1 like pseudokinase 2 [Source:NCBI gene;Acc:417930]
ENSGALG00000016937	DIAPH3	1	163718389	163898101	1	protein_coding	diaphanous related formin 3 [Source:NCBI gene;Acc:418824]
ENSGALG00000037015	DACH1	1	158037290	158403765	1	protein_coding	dachshund family transcription factor 1 [Source:NCBI gene;Acc:373935]
ENSGALG00000043701	ELK3	1	45781188	45815586	1	protein_coding	ELK3, ETS transcription factor [Source:NCBI gene;Acc:417919]
ENSGALG00000011357	VEZT	1	45469720	45543803	1	protein_coding	vezatin, adherens junctions transmembrane protein [Source:NCBI gene;Acc:417911]
ENSGALG00000013244	ABCC9	1	66874049	66946411	1	protein_coding	ATP binding cassette subfamily C member 9 [Source:NCBI gene;Acc:418200]
ENSGALG00000013211	ST8SIA1	1	66588236	66704165	1	protein_coding	ST8 alpha-N-acetyl-neuraminide alpha-2,8-sialyltransferase 1 [Source:NCBI gene;Acc:395860]
ENSGALG00000027192	NTS	1	42207171	42220099	1	protein_coding	neurotensin [Source:NCBI gene;Acc:417883]
ENSGALG00000027213	ALX1	1	41898277	41919541	1	protein_coding	ALX homeobox 1 [Source:NCBI gene;Acc:427871]
ENSGALG00000010940	ACSS3	1	40199693	40276809	1	protein_coding	acyl-CoA synthetase short-chain family member 3 [Source:NCBI gene;Acc:417875]
ENSGALG00000047978	gga-mir-7447	1	29739066	29739127	1	miRNA	gga-mir-7447 [Source:miRBase;Acc:MI0024114]
ENSGALG00000028091	MYF5	1	40085112	40086326	1	protein_coding	myogenic factor 5 [Source:NCBI gene;Acc:395633]
ENSGALG00000010936	MYF6	1	40080215	40081940	1	protein_coding	myogenic factor 6 [Source:NCBI gene;Acc:417873]
ENSGALG00000010935	PTPRQ	1	39965497	40063282	1	protein_coding	protein tyrosine phosphatase, receptor type Q [Source:NCBI gene;Acc:772163]
ENSGALG00000017238	GRM5	1	189236711	189484068	1	protein_coding	glutamate receptor, metabotropic 5 [Source:NCBI gene;Acc:373933]
ENSGALG00000009547	PPHLN1	1	29702686	29770993	1	protein_coding	periphilin 1 [Source:NCBI gene;Acc:417792]
ENSGALG00000017333	LCMT2	1	197563823	197583891	1	protein_coding	leucine carboxyl methyltransferase 2 [Source:NCBI gene;Acc:419072]
ENSGALG00000031642	ILK	1	197467875	197473314	1	protein_coding	integrin linked kinase [Source:NCBI gene;Acc:374018]
ENSGALG00000017343	FOLR1	1	197315886	197319358	1	protein_coding	folate receptor 1 [Source:NCBI gene;Acc:395638]
ENSGALG00000048553	OR52R1	1	197261426	197262373	1	protein_coding	olfactory receptor, family 52, subfamily R, member 1 [Source:NCBI gene;Acc:428117]
ENSGALG00000017350	RRM1	1	197157405	197175419	1	protein_coding	ribonucleotide reductase catalytic subunit M1 [Source:NCBI gene;Acc:419081]
ENSGALG00000041762	STIM1	1	197098805	197144902	1	protein_coding	stromal interaction molecule 1 [Source:NCBI gene;Acc:419082]
ENSGALG00000027762	PGAP2	1	197076798	197090770	1	protein_coding	post-GPI attachment to proteins 2 [Source:NCBI gene;Acc:100859632]
ENSGALG00000015497	VGLL3	1	94356495	94376726	1	protein_coding	vestigial like family member 3 [Source:NCBI gene;Acc:418462]
ENSGALG00000040418	DGAT2	1	196969914	196986048	1	protein_coding	diacylglycerol O-acyltransferase 2 [Source:NCBI gene;Acc:421309]
ENSGALG00000014170	MOGAT2	1	196939707	196956041	1	protein_coding	monoacylglycerol O-acyltransferase 2 [Source:NCBI gene;Acc:426437]
ENSGALG00000017332	KLHL35	1	196850267	196856462	1	protein_coding	kelch like family member 35 [Source:NCBI gene;Acc:101747275]
ENSGALG00000034967	GDPD5	1	196720426	196844343	1	protein_coding	glycerophosphodiester phosphodiesterase domain containing 5 [Source:NCBI gene;Acc:419070]
ENSGALG00000025564	SNORD15	1	196644577	196644713	1	snoRNA	Small nucleolar RNA SNORD15 [Source:RFAM;Acc:RF00067]
ENSGALG00000017818	SNORD15	1	196643890	196644037	1	snoRNA	Small nucleolar RNA SNORD15 [Source:RFAM;Acc:RF00067]
ENSGALG00000017817	SNORD15	1	196642502	196642646	1	snoRNA	Small nucleolar RNA SNORD15 [Source:RFAM;Acc:RF00067]
ENSGALG00000017330	RPS3	1	196638370	196645721	1	protein_coding	ribosomal protein S3 [Source:NCBI gene;Acc:419069]
ENSGALG00000017329	FCHSD2	1	196502552	196621676	1	protein_coding	FCH and double SH3 domains 2 [Source:NCBI gene;Acc:419068]
ENSGALG00000015488	GJA8	1	93889971	93891173	1	protein_coding	gap junction protein alpha 8 [Source:NCBI gene;Acc:395846]
ENSGALG00000009494	THAP5	1	28571393	28579128	1	protein_coding	THAP domain containing 5 [Source:NCBI gene;Acc:417784]
ENSGALG00000009485	IMMP2L	1	27428136	27876726	1	protein_coding	inner mitochondrial membrane peptidase subunit 2 [Source:NCBI gene;Acc:417780]
ENSGALG00000012812	SVOPL	1	56355825	56376192	1	protein_coding	SVOP like [Source:NCBI gene;Acc:418105]
ENSGALG00000009480	DOCK4	1	27163396	27407139	1	protein_coding	dedicator of cytokinesis 4 [Source:NCBI gene;Acc:417779]
ENSGALG00000040666	ATP6V0A4	1	56329183	56352026	1	protein_coding	ATPase H+ transporting V0 subunit a4 [Source:NCBI gene;Acc:418104]
ENSGALG00000012792	HIPK2	1	56021548	56144368	1	protein_coding	homeodomain interacting protein kinase 2 [Source:NCBI gene;Acc:374138]
ENSGALG00000046187	PARP12	1	55733220	55749482	1	protein_coding	poly(ADP-ribose) polymerase family member 12 [Source:NCBI gene;Acc:418100]
ENSGALG00000012763	GNPTAB	1	55519674	55560047	1	protein_coding	N-acetylglucosamine-1-phosphate transferase alpha and beta subunits [Source:NCBI gene;Acc:418096]
ENSGALG00000012760	WASHC3	1	55450039	55465325	1	protein_coding	coiled-coil domain containing 53 [Source:NCBI gene;Acc:418094]
ENSGALG00000012759	NUP37	1	55418026	55444014	1	protein_coding	nucleoporin 37 [Source:NCBI gene;Acc:418093]
ENSGALG00000012755	IGF-I	1	55281097	55330373	1	protein_coding	insulin like growth factor 1 [Source:NCBI gene;Acc:418090]
ENSGALG00000012754	PAH	1	55078825	55114899	1	protein_coding	phenylalanine hydroxylase [Source:NCBI gene;Acc:408024]
ENSGALG00000017195	PGR	1	184494415	184532824	1	protein_coding	progesterone receptor [Source:NCBI gene;Acc:396198]
ENSGALG00000029416	TRPC6	1	184326387	184418640	1	protein_coding	transient receptor potential cation channel subfamily C member 6 [Source:NCBI gene;Acc:418989]
ENSGALG00000017185	TMEM123	1	183903226	183920317	1	protein_coding	transmembrane protein 123 [Source:NCBI gene;Acc:418984]
ENSGALG00000017184	MMP7	1	183873073	183877709	1	protein_coding	matrix metallopeptidase 7 [Source:NCBI gene;Acc:418983]
ENSGALG00000019060	MMP27	1	183804597	183812551	1	protein_coding	matrix metallopeptidase 27 [Source:NCBI gene;Acc:395850]
ENSGALG00000019061	MMP1	1	183793774	183800290	1	protein_coding	matrix metallopeptidase 1 [Source:NCBI gene;Acc:418982]
ENSGALG00000019063	MMP10	1	183766300	183772932	1	protein_coding	matrix metallopeptidase 10 [Source:NCBI gene;Acc:418981]
ENSGALG00000017181	DCUN1D5	1	183673256	183686237	1	protein_coding	defective in cullin neddylation 1 domain containing 5 [Source:NCBI gene;Acc:418980]
ENSGALG00000008926	CADPS2	1	22670291	22971425	1	protein_coding	calcium dependent secretion activator 2 [Source:NCBI gene;Acc:417756]
ENSGALG00000008874	SLC13A1	1	22565977	22590094	1	protein_coding	solute carrier family 13 member 1 [Source:NCBI gene;Acc:770198]
ENSGALG00000008836	ATP6AP1	1	22485251	22539257	1	protein_coding	ATPase H+ transporting accessory protein 1 [Source:NCBI gene;Acc:427854]
ENSGALG00000012697	SLC41A2	1	54333887	54374347	1	protein_coding	solute carrier family 41 member 2 [Source:NCBI gene;Acc:427913]
ENSGALG00000012691	ALDH1L2	1	54291424	54319655	1	protein_coding	aldehyde dehydrogenase 1 family member L2 [Source:NCBI gene;Acc:418078]
ENSGALG00000052687	gga-mir-12210	1	54225348	54225436	1	miRNA	gga-mir-12210 [Source:miRBase;Acc:MI0040658]
ENSGALG00000027122	APPL2	1	54211821	54244951	1	protein_coding	adaptor protein, phosphotyrosine interacting with PH domain and leucine zipper 2 [Source:NCBI gene;Acc:418075]
ENSGALG00000012662	NUAK1	1	53933066	53978011	1	protein_coding	NUAK family kinase 1 [Source:NCBI gene;Acc:418074]
ENSGALG00000012659	CKAP4	1	53903598	53908679	1	protein_coding	cytoskeleton associated protein 4 [Source:NCBI gene;Acc:418073]
ENSGALG00000012639	MTERF2	1	53628604	53634012	1	protein_coding	mitochondrial transcription termination factor 2 [Source:NCBI gene;Acc:418067]
ENSGALG00000016740	OCA2	1	131975543	132105662	1	protein_coding	OCA2 melanosomal transmembrane protein [Source:NCBI gene;Acc:428009]
ENSGALG00000012619	PRDM4	1	53325209	53342024	1	protein_coding	PR/SET domain 4 [Source:NCBI gene;Acc:418065]
ENSGALG00000012611	RTCB	1	53286579	53299252	1	protein_coding	RNA 2',3'-cyclic phosphate and 5'-OH ligase [Source:NCBI gene;Acc:418064]
ENSGALG00000039479	BPIFC	1	53270492	53286236	1	protein_coding	BPI fold containing family C, member B [Source:NCBI gene;Acc:771461]
ENSGALG00000033589	SYN3	1	53021721	53223751	1	protein_coding	synapsin III [Source:NCBI gene;Acc:100857420]
ENSGALG00000016739	HERC2	1	131806734	131911385	1	protein_coding	HECT and RLD domain containing E3 ubiquitin protein ligase 2 [Source:NCBI gene;Acc:418682]
ENSGALG00000036163	ZNF710	10	20457103	20464813	1	protein_coding	zinc finger protein 710 [Source:NCBI gene;Acc:100858113]
ENSGALG00000031987	MYO5A	10	9192218	9282305	1	protein_coding	myosin VA [Source:NCBI gene;Acc:396237]
ENSGALG00000017370	ARPP19	10	9178837	9190055	1	protein_coding	cAMP regulated phosphoprotein 19 [Source:NCBI gene;Acc:768853]
ENSGALG00000042839	FAM214A	10	9133006	9176492	1	protein_coding	family with sequence similarity 214 member A [Source:NCBI gene;Acc:415416]
ENSGALG00000038618	ONECUT1	10	9103713	9114499	1	protein_coding	one cut homeobox 1 [Source:NCBI gene;Acc:107054176]
ENSGALG00000004087	THSD4	10	6784258	7036593	1	protein_coding	thrombospondin type 1 domain containing 4 [Source:NCBI gene;Acc:415395]
ENSGALG00000008272	TMED3	10	20422863	20424795	1	protein_coding	transmembrane p24 trafficking protein 3 [Source:NCBI gene;Acc:415580]
ENSGALG00000018259	gga-mir-184	10	20409572	20409645	1	miRNA	gga-mir-184 [Source:miRBase;Acc:MI0001227]
ENSGALG00000007141	LRRK1	10	17915117	17979890	1	protein_coding	leucine rich repeat kinase 1 [Source:HGNC Symbol;Acc:HGNC:18608]
ENSGALG00000000660	CYB5B	11	18950606	18962787	1	protein_coding	cytochrome b5 type B [Source:NCBI gene;Acc:415865]
ENSGALG00000000650	NIP7	11	18933246	18934623	1	protein_coding	NIP7, nucleolar pre-rRNA processing protein [Source:NCBI gene;Acc:415863]
ENSGALG00000027482	SNTB2	11	18918695	18925489	1	protein_coding	syntrophin beta 2 [Source:NCBI gene;Acc:769654]
ENSGALG00000000638	UTP4	11	18914355	18919580	1	protein_coding	UTP4, small subunit processome component [Source:NCBI gene;Acc:769632]
ENSGALG00000000630	HAS3	11	18909088	18913330	1	protein_coding	hyaluronan synthase 3 [Source:NCBI gene;Acc:427564]
ENSGALG00000035882	TANGO6	11	18880781	18908065	1	protein_coding	transmembrane and coiled-coil domains 7 [Source:NCBI gene;Acc:101749604]
ENSGALG00000000608	CDH1	11	18870452	18879210	1	protein_coding	cadherin 1 [Source:NCBI gene;Acc:415860]
ENSGALG00000000540	GAS8	11	18853533	18862046	1	protein_coding	growth arrest specific 8 [Source:NCBI gene;Acc:415858]
ENSGALG00000025712	DEF8	11	18845933	18850118	1	protein_coding	differentially expressed in FDCP 8 homolog [Source:NCBI gene;Acc:769452]
ENSGALG00000000059	TUBB3	11	18842577	18845331	1	protein_coding	tubulin, beta 3 class III [Source:NCBI gene;Acc:431043]
ENSGALG00000054486	MC1R	11	18840387	18841759	1	protein_coding	melanocortin 1 receptor [Source:NCBI gene;Acc:427562]
ENSGALG00000000129	TCF25	11	18820548	18838454	1	protein_coding	transcription factor 25 [Source:NCBI gene;Acc:425450]
ENSGALG00000000521	SPIRE2	11	18813764	18819623	1	protein_coding	spire-type actin nucleation factor 2 [Source:NCBI gene;Acc:415855]
ENSGALG00000000513	ZNF276	11	18771553	18778212	1	protein_coding	zinc finger protein 276 [Source:NCBI gene;Acc:415853]
ENSGALG00000034649	TOX3	11	5223979	5345307	1	protein_coding	TOX high mobility group box family member 3 [Source:NCBI gene;Acc:415724]
ENSGALG00000026170	gga-mir-6667	11	18763979	18764088	1	miRNA	gga-mir-6667 [Source:miRBase;Acc:MI0022487]
ENSGALG00000006144	CDK10	11	18760175	18764817	1	protein_coding	cyclin dependent kinase 10 [Source:NCBI gene;Acc:415840]
ENSGALG00000006175	DPEP1	11	18749428	18753144	1	protein_coding	dipeptidase 1 (renal) [Source:NCBI gene;Acc:415842]
ENSGALG00000000507	CPNE7	11	18738378	18745111	1	protein_coding	copine VII [Source:NCBI gene;Acc:415851]
ENSGALG00000006179	RPL13	11	18734052	18738360	1	protein_coding	ribosomal protein L13 [Source:NCBI gene;Acc:395849]
ENSGALG00000028363	SPG7	11	18702201	18732736	1	protein_coding	SPG7, paraplegin matrix AAA peptidase subunit [Source:NCBI gene;Acc:415843]
ENSGALG00000013784	CDT1	11	18457285	18461372	1	protein_coding	chromatin licensing and DNA replication factor 1 [Source:NCBI gene;Acc:426254]
ENSGALG00000046674	CTU2	11	18433749	18437246	1	protein_coding	cytosolic thiouridylase subunit 2 [Source:NCBI gene;Acc:415850]
ENSGALG00000002247	SETD6	11	1407170	1411255	1	protein_coding	SET domain containing 6 [Source:NCBI gene;Acc:101750922]
ENSGALG00000028465	IL17C	11	18413916	18418515	1	protein_coding	interleukin 17C [Source:HGNC Symbol;Acc:HGNC:5983]
ENSGALG00000025151	gga-mir-1571	11	18388408	18388505	1	miRNA	gga-mir-1571 [Source:miRBase;Acc:MI0007297]
ENSGALG00000053506	gga-mir-12219	11	1403739	1403798	1	miRNA	gga-mir-12219 [Source:miRBase;Acc:MI0040671]
ENSGALG00000006118	ZC3H18	11	18379252	18412636	1	protein_coding	zinc finger CCCH-type containing 18 [Source:NCBI gene;Acc:415838]
ENSGALG00000028326	HSD11B2	11	1364760	1374485	1	protein_coding	hydroxysteroid 11-beta dehydrogenase 2 [Source:HGNC Symbol;Acc:HGNC:5209]
ENSGALG00000049065	ZFPM1	11	18340542	18369822	1	protein_coding	zinc finger protein, FOG family member 1 [Source:NCBI gene;Acc:415835]
ENSGALG00000047024	ZNF469	11	18321016	18333462	1	protein_coding	zinc finger protein 469 [Source:NCBI gene;Acc:101748749]
ENSGALG00000040878	TMEM208	11	1010737	1016448	1	protein_coding	transmembrane protein 208 [Source:NCBI gene;Acc:100857564]
ENSGALG00000030220	ELMO3	11	1000784	1009243	1	protein_coding	engulfment and cell motility 3 [Source:NCBI gene;Acc:100857533]
ENSGALG00000001722	E2F4	11	988177	1000115	1	protein_coding	E2F transcription factor 4 [Source:NCBI gene;Acc:769430]
ENSGALG00000005872	BANP	11	18012363	18142822	1	protein_coding	BTG3 associated nuclear protein [Source:NCBI gene;Acc:415834]
ENSGALG00000005744	EMC8	11	17614798	17622303	1	protein_coding	ER membrane protein complex subunit 8 [Source:NCBI gene;Acc:415825]
ENSGALG00000034950	SMPD3	11	160633	252673	1	protein_coding	sphingomyelin phosphodiesterase 3 [Source:NCBI gene;Acc:415619]
ENSGALG00000018261	gga-mir-140	11	19068658	19068752	1	miRNA	gga-mir-140 [Source:miRBase;Acc:MI0001229]
ENSGALG00000000699	WWP2	11	19042181	19073845	1	protein_coding	WW domain containing E3 ubiquitin protein ligase 2 [Source:NCBI gene;Acc:415868]
ENSGALG00000039300	NFAT5	11	18970250	19029815	1	protein_coding	nuclear factor of activated T-cells 5 [Source:NCBI gene;Acc:415866]
ENSGALG00000005377	WWOX	11	14060228	14531588	1	protein_coding	WW domain containing oxidoreductase [Source:NCBI gene;Acc:415801]
ENSGALG00000013223	CLEC3A	11	14040581	14047502	1	protein_coding	C-type lectin domain family 3 member A [Source:NCBI gene;Acc:425961]
ENSGALG00000013225	VAT1L	11	13982142	14025331	1	protein_coding	vesicle amine transport 1 like [Source:NCBI gene;Acc:430410]
ENSGALG00000039985	CDH11	11	12119543	12198657	1	protein_coding	cadherin 11 [Source:NCBI gene;Acc:415797]
ENSGALG00000005450	CCDC66	12	8777157	8793042	1	protein_coding	coiled-coil domain containing 66 [Source:NCBI gene;Acc:415997]
ENSGALG00000054430	GLYCTK	12	3396476	3408876	1	protein_coding	glycerate kinase [Source:NCBI gene;Acc:427577]
ENSGALG00000033277	PPM1M	12	3371417	3379046	1	protein_coding	protein phosphatase, Mg2+/Mn2+ dependent 1M [Source:NCBI gene;Acc:415941]
ENSGALG00000003738	EMC3	12	3201509	3205400	1	protein_coding	ER membrane protein complex subunit 3 [Source:NCBI gene;Acc:415936]
ENSGALG00000035578	RBM6	12	3015936	3126611	1	protein_coding	RNA binding motif protein 6 [Source:NCBI gene;Acc:415931]
ENSGALG00000002016	PRKCD	12	1720584	1784240	1	protein_coding	protein kinase C delta [Source:NCBI gene;Acc:415905]
ENSGALG00000043359	RRP9	12	514664	517975	1	protein_coding	ribosomal RNA processing 9, small subunit (SSU) processome component, homolog (yeast) [Source:NCBI gene;Acc:415888]
ENSGALG00000008500	RBSN	12	20120838	20134079	1	protein_coding	rabenosyn, RAB effector [Source:NCBI gene;Acc:416128]
ENSGALG00000008490	TRH	12	20107152	20111710	1	protein_coding	thyrotropin releasing hormone [Source:NCBI gene;Acc:414344]
ENSGALG00000054270	H1-8	12	19921693	19922803	1	protein_coding	H1 histone family member O, oocyte specific [Source:NCBI gene;Acc:771929]
ENSGALG00000020745	RHO	12	19916702	19919823	1	protein_coding	rhodopsin [Source:NCBI gene;Acc:751791]
ENSGALG00000008452	IFT122	12	19881680	19914129	1	protein_coding	intraflagellar transport 122 [Source:NCBI gene;Acc:416123]
ENSGALG00000032736	MGLL	12	9973818	10066081	1	protein_coding	monoglyceride lipase [Source:NCBI gene;Acc:416024]
ENSGALG00000025330	gga-mir-1783	12	9206078	9206178	1	miRNA	gga-mir-1783 [Source:miRBase;Acc:MI0007526]
ENSGALG00000005670	SLMAP	12	9157916	9234162	1	protein_coding	sarcolemma associated protein [Source:NCBI gene;Acc:396360]
ENSGALG00000003876	TIMD4	13	12172827	12188986	1	protein_coding	T-cell immunoglobulin and mucin domain containing 4 [Source:NCBI gene;Acc:416250]
ENSGALG00000003870	MED7	13	12159620	12161948	1	protein_coding	mediator complex subunit 7 [Source:NCBI gene;Acc:100857575]
ENSGALG00000017362	HAVCR1	13	12143095	12173099	1	protein_coding	hepatitis A virus cellular receptor 1 [Source:NCBI gene;Acc:416249]
ENSGALG00000003699	EBF1	13	11388767	11649631	1	protein_coding	early B-cell factor 1 [Source:NCBI gene;Acc:395512]
ENSGALG00000003691	RNF145	13	11336604	11375924	1	protein_coding	ring finger protein 145 [Source:NCBI gene;Acc:416239]
ENSGALG00000001690	GABRB2	13	8067187	8204642	1	protein_coding	gamma-aminobutyric acid type A receptor beta2 subunit [Source:NCBI gene;Acc:414890]
ENSGALG00000050207	EMP2	14	9591472	9610256	1	protein_coding	epithelial membrane protein 2 [Source:NCBI gene;Acc:416636]
ENSGALG00000007257	TEKT5	14	9523644	9544639	1	protein_coding	tektin 5 [Source:NCBI gene;Acc:416635]
ENSGALG00000007216	TVP23A	14	9506852	9516852	1	protein_coding	trans-golgi network vesicle protein 23 homolog A [Source:NCBI gene;Acc:771988]
ENSGALG00000025220	gga-mir-1644	14	8536547	8536632	1	miRNA	gga-mir-1644 [Source:miRBase;Acc:MI0007376]
ENSGALG00000006757	XYLT1	14	8412741	8686419	1	protein_coding	xylosyltransferase 1 [Source:NCBI gene;Acc:414781]
ENSGALG00000006456	C14H16orf45	14	7881342	7922149	1	protein_coding	chromosome 14 C16orf45 homolog [Source:NCBI gene;Acc:416594]
ENSGALG00000006441	GNPTG	14	7823897	7832947	1	protein_coding	N-acetylglucosamine-1-phosphate transferase gamma subunit [Source:NCBI gene;Acc:416591]
ENSGALG00000006110	PLK1	14	7296562	7302521	1	protein_coding	polo like kinase 1 [Source:NCBI gene;Acc:416575]
ENSGALG00000006088	DCTN5	14	7288979	7295766	1	protein_coding	dynactin subunit 5 [Source:NCBI gene;Acc:416574]
ENSGALG00000006068	TNRC6A	14	7241377	7268892	1	protein_coding	trinucleotide repeat containing 6A [Source:NCBI gene;Acc:416570]
ENSGALG00000029817	USP22	14	4960357	5048156	1	protein_coding	ubiquitin specific peptidase 51 [Source:NCBI gene;Acc:416501]
ENSGALG00000004749	TMEM11	14	4924362	4932502	1	protein_coding	transmembrane protein 11 [Source:NCBI gene;Acc:427663]
ENSGALG00000004745	NATD1	14	4915961	4922198	1	protein_coding	N-acetyltransferase domain containing 1 [Source:NCBI gene;Acc:416497]
ENSGALG00000004064	GPER1	14	2757417	2761606	1	protein_coding	G protein-coupled estrogen receptor 1 [Source:NCBI gene;Acc:416457]
ENSGALG00000004058	GPR146	14	2703952	2736640	1	protein_coding	G protein-coupled receptor 146 [Source:NCBI gene;Acc:416456]
ENSGALG00000003826	ANAPC7	15	5583594	5591583	1	protein_coding	anaphase promoting complex subunit 7 [Source:NCBI gene;Acc:416838]
ENSGALG00000003820	ARPC3	15	5578016	5582595	1	protein_coding	actin related protein 2/3 complex subunit 3 [Source:NCBI gene;Acc:416837]
ENSGALG00000003807	GPN3	15	5572249	5577062	1	protein_coding	GPN-loop GTPase 3 [Source:NCBI gene;Acc:427696]
ENSGALG00000003743	VPS37B	15	5528999	5539743	1	protein_coding	VPS37B, ESCRT-I subunit [Source:NCBI gene;Acc:416835]
ENSGALG00000003736	ABCB9	15	5511096	5523595	1	protein_coding	ATP binding cassette subfamily B member 9 [Source:NCBI gene;Acc:416834]
ENSGALG00000004610	SH2B3	15	6404746	6415472	1	protein_coding	SH2B adaptor protein 3 [Source:NCBI gene;Acc:416876]
ENSGALG00000040045	DBH	17	7312155	7320900	1	protein_coding	dopamine beta-hydroxylase [Source:NCBI gene;Acc:395549]
ENSGALG00000002955	ADAMTSL2	17	7269757	7290205	1	protein_coding	ADAMTS like 2 [Source:NCBI gene;Acc:417147]
ENSGALG00000004052	GPR107	17	6122589	6153492	1	protein_coding	G protein-coupled receptor 107 [Source:NCBI gene;Acc:417186]
ENSGALG00000004180	TOR1B	17	5992369	5998468	1	protein_coding	torsin family 1 member B [Source:HGNC Symbol;Acc:HGNC:11995]
ENSGALG00000028236	PRRX2	17	5954829	5971002	1	protein_coding	paired related homeobox 2 [Source:NCBI gene;Acc:396314]
ENSGALG00000017611	NTMT1	17	5940937	5945767	1	protein_coding	N-terminal Xaa-Pro-Lys N-methyltransferase 1 [Source:NCBI gene;Acc:425539]
ENSGALG00000036965	PTPA	17	5807399	5830881	1	protein_coding	protein phosphatase 2 phosphatase activator [Source:NCBI gene;Acc:426329]
ENSGALG00000039791	DOLPP1	17	5775799	5788840	1	protein_coding	dolichyldiphosphatase 1 [Source:NCBI gene;Acc:417196]
ENSGALG00000032342	MIGA2	17	5757926	5770107	1	protein_coding	mitoguardin 2 [Source:NCBI gene;Acc:427765]
ENSGALG00000004237	PRKAR1A	18	7852932	7869256	1	protein_coding	protein kinase cAMP-dependent type I regulatory subunit alpha [Source:NCBI gene;Acc:417438]
ENSGALG00000004193	ARSG	18	7786981	7826236	1	protein_coding	arylsulfatase G [Source:NCBI gene;Acc:771433]
ENSGALG00000007955	SLC16A5	18	10639258	10647713	1	protein_coding	solute carrier family 16 member 5 [Source:NCBI gene;Acc:422117]
ENSGALG00000007934	KCTD2	18	10626968	10634275	1	protein_coding	potassium channel tetramerization domain containing 2 [Source:NCBI gene;Acc:422116]
ENSGALG00000007822	MRPL58	18	10611928	10614290	1	protein_coding	mitochondrial ribosomal protein L58 [Source:NCBI gene;Acc:422114]
ENSGALG00000026295	CDR2L	18	10593558	10607717	1	protein_coding	cerebellar degeneration related protein 2 like [Source:NCBI gene;Acc:428685]
ENSGALG00000028214	OTOP3	18	10560018	10566300	1	protein_coding	otopetrin 3 [Source:NCBI gene;Acc:422112]
ENSGALG00000021636	CUX1	19	4027300	4254453	1	protein_coding	cut like homeobox 1 [Source:NCBI gene;Acc:101749861]
ENSGALG00000043223	COL26A1	19	3673296	3828129	1	protein_coding	collagen type XXVI alpha 1 chain [Source:HGNC Symbol;Acc:HGNC:18038]
ENSGALG00000005279	BRIP1	19	7631791	7678745	1	protein_coding	BRCA1 interacting protein C-terminal helicase 1 [Source:NCBI gene;Acc:417642]
ENSGALG00000005269	INTS2	19	7615239	7630260	1	protein_coding	integrator complex subunit 2 [Source:NCBI gene;Acc:417640]
ENSGALG00000005230	MED13	19	7564936	7611409	1	protein_coding	mediator complex subunit 13 [Source:NCBI gene;Acc:417639]
ENSGALG00000040380	RAD51C	19	7228177	7240979	1	protein_coding	RAD51 paralog C [Source:NCBI gene;Acc:417626]
ENSGALG00000009653	CASD1	2	23622221	23646230	1	protein_coding	CAS1 domain containing 1 [Source:NCBI gene;Acc:420565]
ENSGALG00000009641	COL1A2	2	23572966	23610978	1	protein_coding	collagen type I alpha 2 chain [Source:NCBI gene;Acc:396243]
ENSGALG00000011314	LRRC3B	2	38121822	38167107	1	protein_coding	leucine rich repeat containing 3B [Source:NCBI gene;Acc:420657]
ENSGALG00000011312	OXSM	2	37881673	37888175	1	protein_coding	3-oxoacyl-ACP synthase, mitochondrial [Source:NCBI gene;Acc:420656]
ENSGALG00000009004	ZNF804B	2	21172333	21382361	1	protein_coding	zinc finger protein 804B [Source:NCBI gene;Acc:420539]
ENSGALG00000013452	ERP44	2	89253790	89301445	1	protein_coding	endoplasmic reticulum protein 44 [Source:NCBI gene;Acc:420994]
ENSGALG00000011298	RARB	2	37462364	37785654	1	protein_coding	retinoic acid receptor beta [Source:NCBI gene;Acc:396266]
ENSGALG00000013438	TEX10	2	89118938	89169010	1	protein_coding	testis expressed 10 [Source:NCBI gene;Acc:420993]
ENSGALG00000011290	RPL15	2	37133710	37139279	1	protein_coding	ribosomal protein L15 [Source:NCBI gene;Acc:428442]
ENSGALG00000013400	PDCD6	2	88921515	88928014	1	protein_coding	programmed cell death 6 [Source:NCBI gene;Acc:420988]
ENSGALG00000034899	NKAIN3	2	113438291	113768197	1	protein_coding	sodium/potassium-transporting ATPase subunit beta-1-interacting protein 3-like [Source:NCBI gene;Acc:107049082]
ENSGALG00000011286	UBE2E1	2	37076403	37120914	1	protein_coding	ubiquitin conjugating enzyme E2 E1 [Source:NCBI gene;Acc:420653]
ENSGALG00000041080	CHD7	2	112915343	113003232	1	protein_coding	chromodomain helicase DNA binding protein 7 [Source:NCBI gene;Acc:421140]
ENSGALG00000013397	EXOC3	2	88903234	88921286	1	protein_coding	exocyst complex component 3 [Source:NCBI gene;Acc:420987]
ENSGALG00000026452	CAVIN4	2	88738279	88751907	1	protein_coding	muscle related coiled-coil protein [Source:NCBI gene;Acc:420986]
ENSGALG00000012775	TFAP2A	2	63286294	63299774	1	protein_coding	transcription factor AP-2 alpha [Source:NCBI gene;Acc:395982]
ENSGALG00000012747	NEDD9	2	63027555	63115283	1	protein_coding	neural precursor cell expressed, developmentally down-regulated 9 [Source:NCBI gene;Acc:395736]
ENSGALG00000032683	ADTRP	2	62886571	62917186	1	protein_coding	androgen dependent TFPI regulating protein [Source:NCBI gene;Acc:771464]
ENSGALG00000042321	LYN	2	111134283	111181422	1	protein_coding	LYN proto-oncogene, Src family tyrosine kinase [Source:NCBI gene;Acc:421127]
ENSGALG00000013200	GABBR2	2	87910969	88368255	1	protein_coding	gamma-aminobutyric acid type B receptor subunit 2 [Source:NCBI gene;Acc:420979]
ENSGALG00000042858	FAM8A1	2	62032429	62037354	1	protein_coding	family with sequence similarity 8 member A1 [Source:HGNC Symbol;Acc:HGNC:16372]
ENSGALG00000012715	CAP2	2	61960517	62027180	1	protein_coding	cyclase associated actin cytoskeleton regulatory protein 2 [Source:NCBI gene;Acc:420847]
ENSGALG00000015248	SNTG1	2	108764816	109090785	1	protein_coding	syntrophin gamma 1 [Source:NCBI gene;Acc:421113]
ENSGALG00000015226	SPIDR	2	107710840	107910331	1	protein_coding	KIAA0146 [Source:NCBI gene;Acc:421106]
ENSGALG00000015215	MAPRE2	2	107572271	107654002	1	protein_coding	microtubule associated protein RP/EB family member 2 [Source:NCBI gene;Acc:421105]
ENSGALG00000044606	MEP1B	2	106363753	106388946	1	protein_coding	meprin A subunit beta [Source:NCBI gene;Acc:421097]
ENSGALG00000015163	RNF138	2	106346463	106353655	1	protein_coding	ring finger protein 138 [Source:NCBI gene;Acc:421096]
ENSGALG00000015122	TAF4B	2	104150943	104221821	1	protein_coding	TATA-box binding protein associated factor 4b [Source:NCBI gene;Acc:421086]
ENSGALG00000014910	COLEC12	2	102015734	102109014	1	protein_coding	collectin subfamily member 12 [Source:NCBI gene;Acc:421061]
ENSGALG00000039346	ARHGAP39	2	149036336	149118741	1	protein_coding	Rho GTPase activating protein 39-like [Source:NCBI gene;Acc:768579]
ENSGALG00000014615	LAMA1	2	99519352	99618009	1	protein_coding	laminin subunit alpha 1 [Source:NCBI gene;Acc:374016]
ENSGALG00000039092	STAC	2	45701178	45771546	1	protein_coding	SH3 and cysteine rich domain [Source:NCBI gene;Acc:428460]
ENSGALG00000018284	gga-mir-128-2	2	45455218	45455301	1	miRNA	gga-mir-128-2 [Source:miRBase;Acc:MI0001192]
ENSGALG00000043240	ARPP21	2	45391067	45490043	1	protein_coding	cAMP regulated phosphoprotein 21 [Source:NCBI gene;Acc:428459]
ENSGALG00000033500	PDCD6IP	2	44772953	44803244	1	protein_coding	programmed cell death 6 interacting protein [Source:NCBI gene;Acc:420725]
ENSGALG00000050840	APCDD1	2	98307894	98337161	1	protein_coding	APC down-regulated 1 [Source:NCBI gene;Acc:426765]
ENSGALG00000030175	FBXL2	2	44518220	44569669	1	protein_coding	F-box and leucine rich repeat protein 2 [Source:NCBI gene;Acc:420722]
ENSGALG00000042134	PIEZO2	2	97729887	98023150	1	protein_coding	piezo type mechanosensitive ion channel component 2 [Source:NCBI gene;Acc:421052]
ENSGALG00000031519	KHDRBS3	2	143110108	143190853	1	protein_coding	KH RNA binding domain containing, signal transduction associated 3 [Source:NCBI gene;Acc:420317]
ENSGALG00000038733	TRAK1	2	43663532	43767508	1	protein_coding	trafficking kinesin protein 1 [Source:NCBI gene;Acc:420714]
ENSGALG00000035569	MC2R	2	96511484	96522203	1	protein_coding	melanocortin 2 receptor [Source:NCBI gene;Acc:428516]
ENSGALG00000039533	EFR3A	2	141286783	141354033	1	protein_coding	EFR3 homolog A [Source:NCBI gene;Acc:420327]
ENSGALG00000032642	SMARCC1	2	830721	889591	1	protein_coding	SWI/SNF related, matrix associated, actin dependent regulator of chromatin subfamily c member 1 [Source:NCBI gene;Acc:420378]
ENSGALG00000030059	NTAQ1	2	138039774	138050569	1	protein_coding	WDYHV motif containing 1 [Source:NCBI gene;Acc:420345]
ENSGALG00000013640	MBP	2	90467903	90576864	1	protein_coding	myelin basic protein [Source:NCBI gene;Acc:396217]
ENSGALG00000011494	CNOT10	2	40442858	40472053	1	protein_coding	CCR4-NOT transcription complex subunit 10 [Source:NCBI gene;Acc:420669]
ENSGALG00000011488	CMTM7	2	40345059	40372785	1	protein_coding	CKLF like MARVEL transmembrane domain containing 7 [Source:NCBI gene;Acc:420666]
ENSGALG00000011442	TGFBR2	2	39748110	39810215	1	protein_coding	transforming growth factor beta receptor 2 [Source:NCBI gene;Acc:396399]
ENSGALG00000011439	RBMS3	2	38854063	39545916	1	protein_coding	RNA binding motif single stranded interacting protein 3 [Source:NCBI gene;Acc:420661]
ENSGALG00000037695	OSR2	2	127712044	127714882	1	protein_coding	odd-skipped related transciption factor 2 [Source:NCBI gene;Acc:771523]
ENSGALG00000010875	ITGB8	2	29980460	30030227	1	protein_coding	integrin subunit beta 8 [Source:NCBI gene;Acc:395470]
ENSGALG00000012964	ANKH	2	76157176	76405248	1	protein_coding	ANKH inorganic pyrophosphate transport regulator [Source:NCBI gene;Acc:420917]
ENSGALG00000029509	NECAB1	2	124557381	124612440	1	protein_coding	N-terminal EF-hand calcium binding protein 1 [Source:NCBI gene;Acc:420219]
ENSGALG00000025664	U6	2	70633139	70633241	1	snRNA	U6 spliceosomal RNA [Source:RFAM;Acc:RF00026]
ENSGALG00000005700	GID8	20	8431479	8437948	1	protein_coding	GID complex subunit 8 homolog [Source:NCBI gene;Acc:419235]
ENSGALG00000007963	NFATC2	20	13171132	13253864	1	protein_coding	nuclear factor of activated T-cells 2 [Source:NCBI gene;Acc:419346]
ENSGALG00000007796	BCAS1	20	12384156	12418680	1	protein_coding	breast carcinoma amplified sequence 1 [Source:NCBI gene;Acc:419338]
ENSGALG00000030253	RBM12	20	1079716	1091358	1	protein_coding	RNA binding motif protein 12 [Source:NCBI gene;Acc:404531]
ENSGALG00000040856	CPNE1	20	1079706	1122140	1	protein_coding	copine 1 [Source:NCBI gene;Acc:419134]
ENSGALG00000001568	NFS1	20	1063070	1074979	1	protein_coding	NFS1, cysteine desulfurase [Source:NCBI gene;Acc:419133]
ENSGALG00000001550	RBM39	20	1031067	1059871	1	protein_coding	RNA binding motif protein 23 [Source:NCBI gene;Acc:428133]
ENSGALG00000001219	PIGU	20	601476	622937	1	protein_coding	phosphatidylinositol glycan anchor biosynthesis class U [Source:NCBI gene;Acc:419124]
ENSGALG00000023580	CLDN19	21	6385630	6391605	1	protein_coding	claudin 19 [Source:NCBI gene;Acc:769245]
ENSGALG00000004833	P3H1	21	6377332	6383361	1	protein_coding	prolyl 3-hydroxylase 1 [Source:NCBI gene;Acc:414142]
ENSGALG00000014540	KANSL3	22	3763729	3785186	1	protein_coding	KAT8 regulatory NSL complex subunit 3 [Source:NCBI gene;Acc:426585]
ENSGALG00000046805	LMAN2L	22	3736305	3743158	1	protein_coding	lectin, mannose binding 2 like [Source:NCBI gene;Acc:100858473]
ENSGALG00000049001	ANKRD39	22	3728696	3729562	1	protein_coding	ankyrin repeat domain 39 [Source:NCBI gene;Acc:107057371]
ENSGALG00000055081	SEMA4C	22	3717776	3727404	1	protein_coding	semaphorin-4C-like [Source:NCBI gene;Acc:107049953]
ENSGALG00000033079	RRAGC	23	3411433	3421791	1	protein_coding	Ras related GTP binding C [Source:NCBI gene;Acc:419605]
ENSGALG00000028175	GJA9	23	3407196	3408737	1	protein_coding	gap junction protein alpha 9 [Source:NCBI gene;Acc:100859395]
ENSGALG00000009680	PAQR7	23	3399324	3403325	1	protein_coding	progestin and adipoQ receptor family member 7 [Source:NCBI gene;Acc:425505]
ENSGALG00000031440	PTPRU	23	2911566	3132209	1	protein_coding	protein tyrosine phosphatase, receptor type U [Source:NCBI gene;Acc:395153]
ENSGALG00000001329	EPB41	23	2743037	2816538	1	protein_coding	erythrocyte membrane protein band 4.1 [Source:NCBI gene;Acc:396493]
ENSGALG00000000991	TAF12	23	2413031	2419046	1	protein_coding	TATA-box binding protein associated factor 12 [Source:NCBI gene;Acc:419585]
ENSGALG00000021935	gga-mir-124b	23	2379310	2379402	1	miRNA	gga-mir-124b [Source:miRBase;Acc:MI0001252]
ENSGALG00000030097	RCC1	23	2306659	2310531	1	protein_coding	regulator of chromosome condensation 1 [Source:NCBI gene;Acc:429810]
ENSGALG00000037603	SESN2	23	2253610	2261049	1	protein_coding	sestrin-2-like [Source:NCBI gene;Acc:100858796]
ENSGALG00000040986	FAM76A	23	2233892	2247898	1	protein_coding	family with sequence similarity 76 member A [Source:NCBI gene;Acc:426384]
ENSGALG00000000955	TMEM222	23	2028432	2033279	1	protein_coding	transmembrane protein 222 [Source:NCBI gene;Acc:419582]
ENSGALG00000000943	WDTC1	23	2005470	2021064	1	protein_coding	WD and tetratricopeptide repeats 1 [Source:NCBI gene;Acc:419581]
ENSGALG00000000667	EDN2	23	1063330	1068649	1	protein_coding	endothelin 2 [Source:NCBI gene;Acc:419559]
ENSGALG00000027365	HIVEP3	23	919640	1029021	1	protein_coding	human immunodeficiency virus type I enhancer binding protein 3 [Source:NCBI gene;Acc:428208]
ENSGALG00000000102	UBE2T	26	1099146	1102387	1	protein_coding	ubiquitin conjugating enzyme E2 T [Source:NCBI gene;Acc:421149]
ENSGALG00000036491	DRAM2	26	1067102	1075345	1	protein_coding	DNA damage regulated autophagy modulator 2 [Source:NCBI gene;Acc:421151]
ENSGALG00000000154	DENND2D	26	1029892	1037452	1	protein_coding	DENN domain containing 2D [Source:NCBI gene;Acc:421153]
ENSGALG00000043756	PEX11G	28	4159762	4161927	1	protein_coding	peroxisomal biogenesis factor 11 gamma [Source:NCBI gene;Acc:420131]
ENSGALG00000004263	MYDGF	28	5034853	5039077	1	protein_coding	myeloid derived growth factor [Source:NCBI gene;Acc:420161]
ENSGALG00000004200	DPP9	28	5011472	5029347	1	protein_coding	dipeptidyl peptidase 9 [Source:NCBI gene;Acc:420159]
ENSGALG00000026850	TICAM1	28	4961810	4965486	1	protein_coding	toll like receptor adaptor molecule 1 [Source:NCBI gene;Acc:100008585]
ENSGALG00000028274	gga-mir-6666	28	4808669	4808772	1	miRNA	gga-mir-6666 [Source:miRBase;Acc:MI0022486]
ENSGALG00000004048	PTPRS	28	4727381	4835713	1	protein_coding	protein tyrosine phosphatase, receptor type S [Source:NCBI gene;Acc:396375]
ENSGALG00000021601	EPS15L1	28	4442380	4476748	1	protein_coding	epidermal growth factor receptor pathway substrate 15 like 1 [Source:NCBI gene;Acc:420147]
ENSGALG00000003914	CALR3	28	4437755	4441529	1	protein_coding	calreticulin 3 [Source:NCBI gene;Acc:420146]
ENSGALG00000003824	CHERP	28	4420685	4433351	1	protein_coding	calcium homeostasis endoplasmic reticulum protein [Source:NCBI gene;Acc:420144]
ENSGALG00000003794	SLC35E1	28	4412468	4417567	1	protein_coding	solute carrier family 35 member E1 [Source:NCBI gene;Acc:420143]
ENSGALG00000000835	PLEKHJ1	28	2118169	2124677	1	protein_coding	pleckstrin homology domain containing J1 [Source:NCBI gene;Acc:428324]
ENSGALG00000000806	LINGO3	28	2069057	2070874	1	protein_coding	leucine rich repeat and Ig domain containing 3 [Source:NCBI gene;Acc:420075]
ENSGALG00000028471	CNPY3	3	16131319	16133848	1	protein_coding	canopy FGF signaling regulator 3 [Source:NCBI gene;Acc:100858990]
ENSGALG00000032273	POLR1B	3	16112592	16128910	1	protein_coding	polymerase (RNA) I polypeptide B, 128kDa [Source:NCBI gene;Acc:101749883]
ENSGALG00000008614	TTL	3	16096879	16112242	1	protein_coding	tubulin tyrosine ligase [Source:NCBI gene;Acc:416711]
ENSGALG00000001661	SLC22A7	3	16081562	16095818	1	protein_coding	solute carrier family 22 member 7 [Source:NCBI gene;Acc:416712]
ENSGALG00000008627	TTBK1	3	15979242	16071844	1	protein_coding	tau tubulin kinase 1 [Source:NCBI gene;Acc:416713]
ENSGALG00000034003	ARID4B	3	38194654	38276962	1	protein_coding	AT-rich interaction domain 4B [Source:NCBI gene;Acc:425840]
ENSGALG00000051135	BCL2L11	3	3133521	3141086	1	protein_coding	BCL2 like 11 [Source:NCBI gene;Acc:107052854]
ENSGALG00000008233	BUB1	3	3107742	3127503	1	protein_coding	BUB1 mitotic checkpoint serine/threonine kinase [Source:NCBI gene;Acc:421226]
ENSGALG00000008198	TPCN3	3	3091851	3106753	1	protein_coding	two-pore calcium channel 3 [Source:NCBI gene;Acc:421224]
ENSGALG00000008176	ASB3	3	3041079	3073674	1	protein_coding	ankyrin repeat and SOCS box containing 3 [Source:NCBI gene;Acc:428545]
ENSGALG00000008165	GPR75	3	3016904	3018514	1	protein_coding	G protein-coupled receptor 75 [Source:HGNC Symbol;Acc:HGNC:4526]
ENSGALG00000008163	PSME4	3	2948220	3011913	1	protein_coding	proteasome activator subunit 4 [Source:NCBI gene;Acc:421218]
ENSGALG00000016316	GCM1	3	88302328	88310936	1	protein_coding	glial cells missing homolog 1 [Source:NCBI gene;Acc:404300]
ENSGALG00000010762	OPN3	3	35912417	35927799	1	protein_coding	opsin 3 [Source:NCBI gene;Acc:428582]
ENSGALG00000016314	ELOVL5	3	88246591	88283573	1	protein_coding	ELOVL fatty acid elongase 5 [Source:NCBI gene;Acc:428646]
ENSGALG00000010653	SMYD3	3	34048590	34412338	1	protein_coding	SET and MYND domain containing 3 [Source:NCBI gene;Acc:421489]
ENSGALG00000013971	SGK1	3	56205535	56302921	1	protein_coding	serum/glucocorticoid regulated kinase 1 [Source:NCBI gene;Acc:395133]
ENSGALG00000015925	CGAS	3	81528332	81532592	1	protein_coding	Mab-21 domain containing 1 [Source:NCBI gene;Acc:421864]
ENSGALG00000008845	HAO1	3	14754615	14781742	1	protein_coding	hydroxyacid oxidase 1 [Source:NCBI gene;Acc:416728]
ENSGALG00000010050	LRFN2	3	28348991	28495437	1	protein_coding	leucine rich repeat and fibronectin type III domain containing 2 [Source:NCBI gene;Acc:428571]
ENSGALG00000010048	SUPT7L	3	27919747	27934487	1	protein_coding	SPT7-like STAGA complex gamma subunit [Source:NCBI gene;Acc:421421]
ENSGALG00000010043	RBKS	3	27695074	27760628	1	protein_coding	ribokinase [Source:NCBI gene;Acc:421418]
ENSGALG00000010000	PRKCE	3	26338154	26619224	1	protein_coding	protein kinase C epsilon [Source:NCBI gene;Acc:421409]
ENSGALG00000009925	MTA3	3	24054773	24166383	1	protein_coding	metastasis associated 1 family member 3 [Source:NCBI gene;Acc:421395]
ENSGALG00000013869	IL20RA	3	54956242	54977305	1	protein_coding	interleukin 20 receptor subunit alpha [Source:NCBI gene;Acc:421686]
ENSGALG00000049755	IL22RA2	3	54924896	54930168	1	protein_coding	interleukin 22 receptor subunit alpha 2 [Source:NCBI gene;Acc:770428]
ENSGALG00000009068	ITPKB	3	12635777	12683252	1	protein_coding	inositol-trisphosphate 3-kinase C [Source:NCBI gene;Acc:416743]
ENSGALG00000013865	IFNGR1	3	54895190	54914161	1	protein_coding	interferon gamma receptor 1 [Source:NCBI gene;Acc:421685]
ENSGALG00000013795	HIVEP2	3	52794638	52866174	1	protein_coding	human immunodeficiency virus type I enhancer binding protein 2 [Source:NCBI gene;Acc:421672]
ENSGALG00000013754	PLAGL1	3	52353589	52378280	1	protein_coding	PLAG1 like zinc finger 1 [Source:NCBI gene;Acc:769676]
ENSGALG00000009158	CDC42BPA	3	12391368	12550464	1	protein_coding	CDC42 binding protein kinase alpha [Source:NCBI gene;Acc:416746]
ENSGALG00000014878	MAN1A1	3	62548908	62691253	1	protein_coding	mannosidase alpha class 1A member 1 [Source:NCBI gene;Acc:421726]
ENSGALG00000013741	SYTL3	3	52171021	52200623	1	protein_coding	synaptotagmin like 3 [Source:NCBI gene;Acc:100858462]
ENSGALG00000013737	TMEM181	3	52142821	52165059	1	protein_coding	transmembrane protein 181 [Source:NCBI gene;Acc:421659]
ENSGALG00000037377	TULP4	3	52002017	52109904	1	protein_coding	tubby like protein 4 [Source:NCBI gene;Acc:421658]
ENSGALG00000016610	PTRHD1	3	105463857	105471230	1	protein_coding	peptidyl-tRNA hydrolase domain containing 1 [Source:NCBI gene;Acc:422015]
ENSGALG00000016464	VSNL1	3	100056251	100133415	1	protein_coding	visinin like 1 [Source:NCBI gene;Acc:396189]
ENSGALG00000016462	MYCN	3	99207484	99211831	1	protein_coding	v-myc avian myelocytomatosis viral oncogene neuroblastoma derived homolog [Source:NCBI gene;Acc:421948]
ENSGALG00000002911	MOXD1	3	56993933	57046070	1	protein_coding	monooxygenase DBH like 1 [Source:NCBI gene;Acc:395333]
ENSGALG00000034374	STX7	3	56943699	56975701	1	protein_coding	syntaxin 7 [Source:NCBI gene;Acc:426930]
ENSGALG00000012388	PCMT1	3	48319824	48353937	1	protein_coding	protein-L-isoaspartate (D-aspartate) O-methyltransferase [Source:NCBI gene;Acc:428607]
ENSGALG00000028709	RNF144A	3	95000776	95059703	1	protein_coding	ring finger protein 144A [Source:NCBI gene;Acc:421922]
ENSGALG00000016400	RSAD2	3	94991681	95016338	1	protein_coding	radical S-adenosyl methionine domain containing 2 [Source:NCBI gene;Acc:428650]
ENSGALG00000026999	SNRPB2	3	5652612	5661394	1	protein_coding	small nuclear ribonucleoprotein polypeptide B2 [Source:NCBI gene;Acc:421261]
ENSGALG00000017921	U2	3	4965671	4965860	1	snRNA	U2 spliceosomal RNA [Source:RFAM;Acc:RF00004]
ENSGALG00000008701	XDH	3	4475544	4516350	1	protein_coding	xanthine dehydrogenase [Source:NCBI gene;Acc:396025]
ENSGALG00000008609	PTK7	3	4406323	4417810	1	protein_coding	protein tyrosine kinase 7 (inactive) [Source:NCBI gene;Acc:421257]
ENSGALG00000036189	ANGPT2	3	88592498	88638346	1	protein_coding	angiopoietin 2 [Source:NCBI gene;Acc:395610]
ENSGALG00000015803	KDM3A	4	85573746	85600909	1	protein_coding	lysine demethylase 3A [Source:NCBI gene;Acc:422917]
ENSGALG00000033083	ATOH8	4	85314167	85334055	1	protein_coding	atonal bHLH transcription factor 8 [Source:NCBI gene;Acc:771738]
ENSGALG00000015688	MXD4	4	82843121	82879154	1	protein_coding	MAX dimerization protein 4 [Source:NCBI gene;Acc:422890]
ENSGALG00000033599	gga-mir-7467	4	82811172	82811234	1	miRNA	gga-mir-7467 [Source:miRBase;Acc:MI0024140]
ENSGALG00000015554	SORCS2	4	79986601	80511445	1	protein_coding	sortilin related VPS10 domain containing receptor 2 [Source:NCBI gene;Acc:428797]
ENSGALG00000015547	TADA2B	4	79928316	79930707	1	protein_coding	transcriptional adaptor 2B [Source:NCBI gene;Acc:428796]
ENSGALG00000015546	TBC1D14	4	79859920	79922039	1	protein_coding	TBC1 domain family member 14 [Source:NCBI gene;Acc:422862]
ENSGALG00000011319	ADGRL3	4	47983446	48374220	1	protein_coding	adhesion G protein-coupled receptor L3 [Source:NCBI gene;Acc:422616]
ENSGALG00000009567	TLL1	4	24072461	24205658	1	protein_coding	tolloid like 1 [Source:NCBI gene;Acc:395441]
ENSGALG00000027788	CPE	4	23889262	23935926	1	protein_coding	carboxypeptidase E [Source:NCBI gene;Acc:422424]
ENSGALG00000009560	MSMO1	4	23878783	23885142	1	protein_coding	methylsterol monooxygenase 1 [Source:NCBI gene;Acc:422423]
ENSGALG00000020292	GABRE	4	10827137	10859217	1	protein_coding	gamma-aminobutyric acid (GABA) A receptor, epsilon [Source:NCBI gene;Acc:396173]
ENSGALG00000014931	RAB28	4	77442948	77504384	1	protein_coding	RAB28, member RAS oncogene family [Source:NCBI gene;Acc:422839]
ENSGALG00000009554	KLHL2	4	23814566	23878305	1	protein_coding	kelch like family member 2 [Source:NCBI gene;Acc:422422]
ENSGALG00000023444	APELA	4	23781600	23784481	1	protein_coding	apelin receptor early endogenous ligand [Source:NCBI gene;Acc:770154]
ENSGALG00000010885	BMP2K	4	44872836	44933275	1	protein_coding	BMP2 inducible kinase [Source:NCBI gene;Acc:422578]
ENSGALG00000027179	gga-mir-6632	4	44824491	44824600	1	miRNA	gga-mir-6632 [Source:miRBase;Acc:MI0022451]
ENSGALG00000010882	G3BP2	4	44809823	44833268	1	protein_coding	G3BP stress granule assembly factor 2 [Source:NCBI gene;Acc:422576]
ENSGALG00000014421	LCORL	4	75821282	75869811	1	protein_coding	ligand dependent nuclear receptor corepressor like [Source:NCBI gene;Acc:422820]
ENSGALG00000006410	HTATSF1	4	4332282	4345435	1	protein_coding	HIV-1 Tat specific factor 1 [Source:NCBI gene;Acc:422245]
ENSGALG00000006406	BRS3	4	4321737	4327851	1	protein_coding	bombesin receptor subtype 3 [Source:NCBI gene;Acc:378927]
ENSGALG00000020201	CEP44	4	43667177	43710808	1	protein_coding	centrosomal protein 44 [Source:NCBI gene;Acc:422566]
ENSGALG00000025263	gga-mir-1776	4	43596110	43596210	1	miRNA	gga-mir-1776 [Source:miRBase;Acc:MI0007519]
ENSGALG00000034621	KCNIP4	4	74767885	74948420	1	protein_coding	potassium voltage-gated channel interacting protein 4 [Source:NCBI gene;Acc:395239]
ENSGALG00000030588	GALNTL6	4	42753708	43184699	1	protein_coding	polypeptide N-acetylgalactosaminyltransferase-like 6 [Source:NCBI gene;Acc:422560]
ENSGALG00000043681	DAPP1	4	60099126	60121038	1	protein_coding	dual adaptor of phosphotyrosine and 3-phosphoinositides [Source:NCBI gene;Acc:425211]
ENSGALG00000052937	gga-mir-1814	4	60096118	60096191	1	miRNA	gga-mir-1814 [Source:miRBase;Acc:MI0007370]
ENSGALG00000010628	ACSL1	4	39432686	39469690	1	protein_coding	acyl-CoA synthetase long-chain family member 1 [Source:NCBI gene;Acc:422547]
ENSGALG00000035619	MTTP	4	60028589	60056286	1	protein_coding	microsomal triglyceride transfer protein [Source:NCBI gene;Acc:422709]
ENSGALG00000004999	TAF7	4	2044717	2051320	1	protein_coding	TATA-box binding protein associated factor 7 [Source:NCBI gene;Acc:422192]
ENSGALG00000004963	TIMM8A	4	2039702	2042007	1	protein_coding	translocase of inner mitochondrial membrane 8 homolog A (yeast) [Source:NCBI gene;Acc:422190]
ENSGALG00000004958	BTK	4	2028580	2039548	1	protein_coding	Bruton tyrosine kinase [Source:NCBI gene;Acc:374075]
ENSGALG00000004948	GLA	4	2019981	2025100	1	protein_coding	galactosidase alpha [Source:NCBI gene;Acc:422188]
ENSGALG00000010397	GRID2	4	36748697	37032793	1	protein_coding	glutamate ionotropic receptor delta type subunit 2 [Source:NCBI gene;Acc:422520]
ENSGALG00000010392	CCSER1	4	35628834	36177811	1	protein_coding	coiled-coil serine rich protein 1 [Source:NCBI gene;Acc:422518]
ENSGALG00000014225	KCTD8	4	67689273	67774415	1	protein_coding	potassium channel tetramerization domain containing 8 [Source:NCBI gene;Acc:770600]
ENSGALG00000003881	ERCC6L	4	1669055	1673130	1	protein_coding	ERCC excision repair 6 like, spindle assembly checkpoint helicase [Source:NCBI gene;Acc:422135]
ENSGALG00000054286	APLN	4	1645346	1646715	1	protein_coding	apelin [Source:NCBI gene;Acc:101747811]
ENSGALG00000031551	ZDHHC9	4	1622479	1633101	1	protein_coding	zinc finger DHHC-type containing 9 [Source:NCBI gene;Acc:422139]
ENSGALG00000004003	AIFM1	4	1576520	1588476	1	protein_coding	apoptosis inducing factor, mitochondria associated 1 [Source:NCBI gene;Acc:428688]
ENSGALG00000012222	RAP1GDS1	4	59688409	59777549	1	protein_coding	rap1 GTPase-GDP dissociation stimulator 1 [Source:NCBI gene;Acc:422701]
ENSGALG00000012216	BMPR1B	4	58350823	58586570	1	protein_coding	bone morphogenetic protein receptor type 1B [Source:NCBI gene;Acc:396030]
ENSGALG00000012211	PDLIM5	4	58197414	58313786	1	protein_coding	PDZ and LIM domain 5 [Source:NCBI gene;Acc:422699]
ENSGALG00000012186	CASP6	4	58145236	58153306	1	protein_coding	caspase 6 [Source:NCBI gene;Acc:395477]
ENSGALG00000050648	gga-mir-7466	4	58140185	58140232	1	miRNA	gga-mir-7466 [Source:miRBase;Acc:MI0024139]
ENSGALG00000012185	PLA2G12A	4	58136113	58139510	1	protein_coding	phospholipase A2 group XIIA [Source:HGNC Symbol;Acc:HGNC:18554]
ENSGALG00000012126	CFI	4	58121540	58134365	1	protein_coding	complement factor I [Source:NCBI gene;Acc:428773]
ENSGALG00000054319	ELOVL6	4	57922324	57987408	1	protein_coding	ELOVL fatty acid elongase 6 [Source:NCBI gene;Acc:428772]
ENSGALG00000042492	PITX2	4	57785050	57798938	1	protein_coding	paired like homeodomain 2 [Source:NCBI gene;Acc:395862]
ENSGALG00000012076	TIFA	4	57171233	57177054	1	protein_coding	TRAF interacting protein with forkhead associated domain [Source:NCBI gene;Acc:422692]
ENSGALG00000008507	THOC2	4	15682570	15730263	1	protein_coding	THO complex 2 [Source:NCBI gene;Acc:422361]
ENSGALG00000008442	TENM1	4	15290397	15521568	1	protein_coding	teneurin transmembrane protein 1 [Source:NCBI gene;Acc:395668]
ENSGALG00000008431	SMARCA1	4	14314490	14340811	1	protein_coding	SWI/SNF related, matrix associated, actin dependent regulator of chromatin, subfamily a, member 1 [Source:NCBI gene;Acc:422358]
ENSGALG00000040784	RAB39B	4	14195244	14202404	1	protein_coding	RAB39B, member RAS oncogene family [Source:NCBI gene;Acc:422354]
ENSGALG00000025789	gga-mir-6614	4	13761996	13762105	1	miRNA	gga-mir-6614 [Source:miRBase;Acc:MI0022433]
ENSGALG00000008088	ACSL4	4	13761450	13795773	1	protein_coding	acyl-CoA synthetase long chain family member 4 [Source:NCBI gene;Acc:422345]
ENSGALG00000008072	CHRDL1	4	13511411	13553410	1	protein_coding	chordin like 1 [Source:NCBI gene;Acc:373985]
ENSGALG00000011885	ANXA5	4	53964699	53995130	1	protein_coding	annexin A5 [Source:NCBI gene;Acc:428767]
ENSGALG00000011834	NUDT6	4	53561954	53577563	1	protein_coding	nudix hydrolase 6 [Source:HGNC Symbol;Acc:HGNC:8053]
ENSGALG00000011646	PLD4	5	51984130	51996689	1	protein_coding	phospholipase D family member 4 [Source:NCBI gene;Acc:423496]
ENSGALG00000011565	TDRD9	5	50786850	50808516	1	protein_coding	tudor domain containing 9 [Source:HGNC Symbol;Acc:HGNC:20122]
ENSGALG00000011446	TNFAIP2	5	50330268	50347510	1	protein_coding	TNF alpha induced protein 2 [Source:NCBI gene;Acc:423477]
ENSGALG00000011443	EXOC3L4	5	50298314	50318822	1	protein_coding	exocyst complex component 3 like 4 [Source:NCBI gene;Acc:423476]
ENSGALG00000011330	DYNC1H1	5	49625615	49667887	1	protein_coding	dynein cytoplasmic 1 heavy chain 1 [Source:NCBI gene;Acc:423461]
ENSGALG00000029996	PPP2R5C	5	49547542	49621490	1	protein_coding	protein phosphatase 2 regulatory subunit B'gamma [Source:NCBI gene;Acc:423460]
ENSGALG00000012139	ARL14EP	5	4803099	4810319	1	protein_coding	ADP ribosylation factor like GTPase 14 effector protein [Source:NCBI gene;Acc:421605]
ENSGALG00000012140	FSHB	5	4772497	4775872	1	protein_coding	follicle stimulating hormone beta subunit [Source:NCBI gene;Acc:374108]
ENSGALG00000038596	C14orf132	5	46461828	46487764	1	protein_coding	chromosome 14 open reading frame 132 [Source:NCBI gene;Acc:101749230]
ENSGALG00000007941	C5H11orf74	5	19755982	19795325	1	protein_coding	chromosome 5 C11orf74 homolog [Source:NCBI gene;Acc:423166]
ENSGALG00000003777	NELL1	5	2461637	2746195	1	protein_coding	neural EGFL like 1 [Source:NCBI gene;Acc:770845]
ENSGALG00000007700	CTTN	5	18140181	18164052	1	protein_coding	cortactin [Source:NCBI gene;Acc:396455]
ENSGALG00000035774	PPFIA1	5	18089360	18134968	1	protein_coding	PTPRF interacting protein alpha 1 [Source:NCBI gene;Acc:423147]
ENSGALG00000003908	SLC6A5	5	2427182	2452845	1	protein_coding	solute carrier family 6 member 5 [Source:NCBI gene;Acc:422974]
ENSGALG00000003958	PRMT3	5	2270331	2405844	1	protein_coding	protein arginine methyltransferase 3 [Source:NCBI gene;Acc:422975]
ENSGALG00000009352	DPF3	5	26716366	26875132	1	protein_coding	double PHD fingers 3 [Source:NCBI gene;Acc:395351]
ENSGALG00000003999	NAV2	5	1958644	2261543	1	protein_coding	neuron navigator 2 [Source:NCBI gene;Acc:422977]
ENSGALG00000004085	ZDHHC13	5	1906529	1919803	1	protein_coding	zinc finger DHHC-type containing 13 [Source:NCBI gene;Acc:422980]
ENSGALG00000010572	TSHR	5	40973189	41020852	1	protein_coding	thyroid stimulating hormone receptor [Source:NCBI gene;Acc:428900]
ENSGALG00000004106	DHCR7	5	1895074	1901741	1	protein_coding	7-dehydrocholesterol reductase [Source:NCBI gene;Acc:422982]
ENSGALG00000004172	BET1L	5	1864700	1869053	1	protein_coding	Bet1 golgi vesicular membrane trafficking protein like [Source:NCBI gene;Acc:422985]
ENSGALG00000032496	SIRT3	5	1847182	1851872	1	protein_coding	sirtuin 3 [Source:NCBI gene;Acc:422988]
ENSGALG00000031657	IFITM10	5	14337982	14344292	1	protein_coding	interferon induced transmembrane protein 10 [Source:NCBI gene;Acc:771148]
ENSGALG00000006613	CTSD	5	14320728	14334260	1	protein_coding	cathepsin D [Source:NCBI gene;Acc:396090]
ENSGALG00000006521	TRPM5	5	13772652	13806760	1	protein_coding	transient receptor potential cation channel, subfamily M, member 5 [Source:NCBI gene;Acc:423091]
ENSGALG00000006220	KCNC1	5	12414763	12510791	1	protein_coding	potassium voltage-gated channel subfamily C member 1 [Source:HGNC Symbol;Acc:HGNC:6233]
ENSGALG00000020438	DPH6	5	32187079	32371107	1	protein_coding	diphthamine biosynthesis 6 [Source:NCBI gene;Acc:423294]
ENSGALG00000039118	MEIS2	5	31437974	31606534	1	protein_coding	Meis homeobox 2 [Source:NCBI gene;Acc:395588]
ENSGALG00000009723	FMN1	5	30598320	30751690	1	protein_coding	formin 1 [Source:NCBI gene;Acc:386747]
ENSGALG00000026767	gga-mir-6683	5	30371139	30371248	1	miRNA	gga-mir-6683 [Source:miRBase;Acc:MI0022504]
ENSGALG00000009642	AVEN	5	30287850	30373018	1	protein_coding	apoptosis and caspase activation inhibitor [Source:NCBI gene;Acc:395127]
ENSGALG00000009633	KATNBL1	5	30227202	30242739	1	protein_coding	katanin regulatory subunit B1 like 1 [Source:NCBI gene;Acc:423287]
ENSGALG00000041253	MYRF	5	446077	478889	1	protein_coding	chromosome 5 open reading frame, human C11orf9 [Source:NCBI gene;Acc:422966]
ENSGALG00000036492	DAGLA	5	404784	434339	1	protein_coding	diacylglycerol lipase alpha [Source:NCBI gene;Acc:426017]
ENSGALG00000008358	AMBRA1	5	23743965	23868998	1	protein_coding	autophagy and beclin 1 regulator 1 [Source:NCBI gene;Acc:423194]
ENSGALG00000008354	HARBI1	5	23739312	23743460	1	protein_coding	harbinger transposase derived 1 [Source:NCBI gene;Acc:423193]
ENSGALG00000032181	LRP4	5	23544732	23622789	1	protein_coding	LDL receptor related protein 4 [Source:NCBI gene;Acc:423189]
ENSGALG00000035667	NOC3L	6	21058455	21075606	1	protein_coding	NOC3 like DNA replication regulator [Source:NCBI gene;Acc:423799]
ENSGALG00000025643	5S_rRNA	6	21044801	21044898	1	rRNA	5S ribosomal RNA [Source:RFAM;Acc:RF00001]
ENSGALG00000028961	gga-mir-6657	6	21029050	21029159	1	miRNA	gga-mir-6657 [Source:miRBase;Acc:MI0022477]
ENSGALG00000034044	TBC1D12	6	21022888	21057755	1	protein_coding	TBC1 domain family member 12 [Source:NCBI gene;Acc:768541]
ENSGALG00000014614	TNKS2	6	20720818	20745934	1	protein_coding	tankyrase 2 [Source:NCBI gene;Acc:374253]
ENSGALG00000038043	HECTD2	6	20620876	20653897	1	protein_coding	HECT domain E3 ubiquitin protein ligase 2 [Source:NCBI gene;Acc:427031]
ENSGALG00000006486	RPP30	6	20424248	20473425	1	protein_coding	ribonuclease P/MRP subunit p30 [Source:NCBI gene;Acc:423795]
ENSGALG00000041124	NOLC1	6	17600886	17610385	1	protein_coding	nucleolar and coiled-body phosphoprotein 1 [Source:NCBI gene;Acc:423755]
ENSGALG00000005422	PDLIM1	6	17280775	17317773	1	protein_coding	PDZ and LIM domain 1 [Source:NCBI gene;Acc:428948]
ENSGALG00000038722	SORBS1	6	17155446	17276941	1	protein_coding	sorbin and SH3 domain containing 1 [Source:NCBI gene;Acc:423749]
ENSGALG00000005243	PPP3CB	6	16985735	17029305	1	protein_coding	protein phosphatase 3 catalytic subunit beta [Source:NCBI gene;Acc:378890]
ENSGALG00000005232	USP54	6	16926091	16976146	1	protein_coding	ubiquitin specific peptidase 54 [Source:NCBI gene;Acc:423746]
ENSGALG00000005088	CAMK2G	6	16404371	16525081	1	protein_coding	calcium/calmodulin dependent protein kinase II gamma [Source:NCBI gene;Acc:423737]
ENSGALG00000009152	ATRNL1	6	29096845	29512936	1	protein_coding	attractin like 1 [Source:NCBI gene;Acc:423915]
ENSGALG00000003947	HNRNPH3	6	11282256	11288754	1	protein_coding	heterogeneous nuclear ribonucleoprotein H3 [Source:NCBI gene;Acc:423686]
ENSGALG00000003925	MYPN	6	11198643	11240977	1	protein_coding	myopalladin [Source:NCBI gene;Acc:423684]
ENSGALG00000003308	ERLIN1	6	10003715	10019905	1	protein_coding	ER lipid raft associated 1 [Source:NCBI gene;Acc:423670]
ENSGALG00000003249	CHUK	6	9967532	10003120	1	protein_coding	CWF19-like 1, cell cycle control (S. pombe) [Source:NCBI gene;Acc:101749626]
ENSGALG00000017792	5S_rRNA	6	9287722	9287840	1	rRNA	5S ribosomal RNA [Source:RFAM;Acc:RF00001]
ENSGALG00000025862	TMEM26	6	9221188	9235876	1	protein_coding	transmembrane protein 26 [Source:NCBI gene;Acc:423663]
ENSGALG00000008318	SLK	6	25039313	25083389	1	protein_coding	STE20 like kinase [Source:NCBI gene;Acc:423878]
ENSGALG00000008281	NEURL1	6	24677212	24753757	1	protein_coding	neuralized E3 ubiquitin protein ligase 1 [Source:NCBI gene;Acc:423875]
ENSGALG00000008454	NOP58	7	11777039	11801661	1	protein_coding	NOP58 ribonucleoprotein [Source:NCBI gene;Acc:424087]
ENSGALG00000034973	FZD7	7	11682384	11685456	1	protein_coding	frizzled class receptor 7 [Source:NCBI gene;Acc:374060]
ENSGALG00000008428	CDK15	7	11591958	11617897	1	protein_coding	cyclin dependent kinase 15 [Source:HGNC Symbol;Acc:HGNC:14434]
ENSGALG00000008373	STRADB	7	11490898	11499873	1	protein_coding	STE20-related kinase adaptor beta [Source:NCBI gene;Acc:424083]
ENSGALG00000032632	SLC49A4	7	26482244	26538765	1	protein_coding	disrupted in renal carcinoma 2 [Source:NCBI gene;Acc:424246]
ENSGALG00000011149	PLA2R1	7	21828489	21864267	1	protein_coding	phospholipase A2 receptor 1 [Source:NCBI gene;Acc:404304]
ENSGALG00000011141	ITGB6	7	21793549	21822090	1	protein_coding	integrin subunit beta 6 [Source:NCBI gene;Acc:424191]
ENSGALG00000025884	NABP1	7	8141846	8149927	1	protein_coding	nucleic acid binding protein 1 [Source:NCBI gene;Acc:424046]
ENSGALG00000036441	WIPF1	7	16834579	16863607	1	protein_coding	WAS/WASL interacting protein family member 1 [Source:NCBI gene;Acc:424143]
ENSGALG00000009301	CHRNA1	7	16798486	16810189	1	protein_coding	cholinergic receptor nicotinic alpha 1 subunit [Source:NCBI gene;Acc:395608]
ENSGALG00000007503	KMO	7	7165130	7176245	1	protein_coding	kynurenine 3-monooxygenase [Source:NCBI gene;Acc:424041]
ENSGALG00000029701	INO80D	7	12599657	12630183	1	protein_coding	INO80 complex subunit D [Source:NCBI gene;Acc:424103]
ENSGALG00000008606	NDUFS1	7	12576609	12590450	1	protein_coding	NADH:ubiquinone oxidoreductase core subunit S1 [Source:NCBI gene;Acc:424102]
ENSGALG00000008589	GPR1	7	12555296	12570730	1	protein_coding	G protein-coupled receptor 1 [Source:NCBI gene;Acc:424101]
ENSGALG00000008459	BMPR2	7	11821550	11916693	1	protein_coding	bone morphogenetic protein receptor type 2 [Source:NCBI gene;Acc:374147]
ENSGALG00000003899	RAB17	7	4804962	4812496	1	protein_coding	RAB17, member RAS oncogene family [Source:NCBI gene;Acc:424017]
ENSGALG00000030028	MRPS14	8	7476798	7479199	1	protein_coding	mitochondrial ribosomal protein S14 [Source:NCBI gene;Acc:424436]
ENSGALG00000004526	TNR	8	7387437	7436311	1	protein_coding	tenascin R [Source:NCBI gene;Acc:396213]
ENSGALG00000004500	COP1	8	7250615	7378011	1	protein_coding	ring finger and WD repeat domain 2 [Source:NCBI gene;Acc:429072]
ENSGALG00000004472	ASTN1	8	7112556	7151143	1	protein_coding	astrotactin 1 [Source:NCBI gene;Acc:429070]
ENSGALG00000004424	SEC16B	8	6998139	7009527	1	protein_coding	SEC16 homolog B, endoplasmic reticulum export factor [Source:NCBI gene;Acc:424431]
ENSGALG00000011058	LEPR	8	28687054	28717255	1	protein_coding	leptin receptor [Source:NCBI gene;Acc:374223]
ENSGALG00000011047	LEPROT	8	28669447	28675292	1	protein_coding	leptin receptor overlapping transcript [Source:NCBI gene;Acc:424699]
ENSGALG00000011041	DNAJC6	8	28628003	28668296	1	protein_coding	DnaJ heat shock protein family (Hsp40) member C6 [Source:NCBI gene;Acc:424698]
ENSGALG00000021074	MYOC	8	5107267	5109258	1	protein_coding	myocilin [Source:NCBI gene;Acc:424391]
ENSGALG00000011035	AK4	8	28615900	28626590	1	protein_coding	adenylate kinase 4 [Source:NCBI gene;Acc:424697]
ENSGALG00000024498	gga-mir-214	8	5026477	5026586	1	miRNA	gga-mir-214 [Source:miRBase;Acc:MI0008208]
ENSGALG00000018335	gga-mir-199-2	8	5020623	5020730	1	miRNA	gga-mir-199-2 [Source:miRBase;Acc:MI0001220]
ENSGALG00000010850	C8A	8	26158855	26174657	1	protein_coding	complement C8 alpha chain [Source:NCBI gene;Acc:429111]
ENSGALG00000001951	FAM102B	8	1608099	1629918	1	protein_coding	family with sequence similarity 102 member B [Source:NCBI gene;Acc:768922]
ENSGALG00000031122	NTNG1	8	1215190	1359430	1	protein_coding	netrin G1 [Source:NCBI gene;Acc:424336]
ENSGALG00000027561	GNG5	8	16965972	16968953	1	protein_coding	G protein subunit gamma 5 [Source:NCBI gene;Acc:424538]
ENSGALG00000008780	CTBS	8	16940149	16946646	1	protein_coding	chitobiase [Source:NCBI gene;Acc:424535]
ENSGALG00000002612	U2SURP	9	10778211	10814015	1	protein_coding	U2 snRNP associated SURP domain containing [Source:NCBI gene;Acc:424773]
ENSGALG00000002639	TRPC1	9	10687964	10708703	1	protein_coding	transient receptor potential cation channel subfamily C member 1 [Source:NCBI gene;Acc:424776]
ENSGALG00000002647	PLS1	9	10648483	10686787	1	protein_coding	plastin 1 [Source:NCBI gene;Acc:396291]
ENSGALG00000039728	SHOX2	9	22759713	22763777	1	protein_coding	short stature homeobox 2 [Source:NCBI gene;Acc:777244]
ENSGALG00000002764	ATP1B3	9	10461236	10501942	1	protein_coding	ATPase Na+/K+ transporting subunit beta 3 [Source:NCBI gene;Acc:396549]
ENSGALG00000002800	GRK7	9	10425071	10442463	1	protein_coding	G protein-coupled receptor kinase 7 [Source:NCBI gene;Acc:429125]
ENSGALG00000045246	GOLIM4	9	20661690	20687366	1	protein_coding	golgi integral membrane protein 4 [Source:NCBI gene;Acc:107049011]
ENSGALG00000009349	SLC7A14	9	19920957	19930995	1	protein_coding	solute carrier family 7 member 14 [Source:NCBI gene;Acc:424989]
ENSGALG00000040948	ZMAT3	9	17734339	17742730	1	protein_coding	zinc finger matrin-type 3 [Source:NCBI gene;Acc:425428]
ENSGALG00000008807	DCUN1D1	9	16569414	16586727	1	protein_coding	defective in cullin neddylation 1 domain containing 1 [Source:NCBI gene;Acc:424963]
ENSGALG00000008785	MCCC1	9	16547508	16563542	1	protein_coding	methylcrotonoyl-CoA carboxylase 1 [Source:NCBI gene;Acc:424962]
ENSGALG00000008759	LAMP3	9	16528504	16544195	1	protein_coding	lysosomal associated membrane protein 3 [Source:NCBI gene;Acc:424961]
ENSGALG00000048624	SGPP2	9	8124373	8146246	1	protein_coding	sphingosine-1-phosphate phosphatase 2 [Source:NCBI gene;Acc:424813]
ENSGALG00000006543	PFKL	9	4551587	4557627	1	protein_coding	phosphofructokinase, liver type [Source:NCBI gene;Acc:769850]
ENSGALG00000014723	GABARAPL1	1	79147794	79157641	-1	protein_coding	GABA type A receptor associated protein like 1 [Source:NCBI gene;Acc:769118]
ENSGALG00000016853	ABHD13	1	141647287	141655299	-1	protein_coding	abhydrolase domain containing 13 [Source:NCBI gene;Acc:418763]
ENSGALG00000016382	MBTPS2	1	120491889	120522883	-1	protein_coding	membrane bound transcription factor peptidase, site 2 [Source:NCBI gene;Acc:427996]
ENSGALG00000016379	SMS	1	120425336	120468539	-1	protein_coding	spermine synthase [Source:NCBI gene;Acc:418602]
ENSGALG00000016375	PHEX	1	120317314	120408886	-1	protein_coding	phosphate regulating endopeptidase homolog, X-linked [Source:NCBI gene;Acc:395777]
ENSGALG00000017079	USPL1	1	176429802	176446180	-1	protein_coding	ubiquitin specific peptidase like 1 [Source:NCBI gene;Acc:395436]
ENSGALG00000026781	ALOX5AP	1	176416571	176424666	-1	protein_coding	arachidonate 5-lipoxygenase activating protein [Source:NCBI gene;Acc:770904]
ENSGALG00000017075	FRY	1	175943342	176107764	-1	protein_coding	FRY microtubule binding protein [Source:NCBI gene;Acc:418915]
ENSGALG00000017073	BRCA2	1	175900477	175937209	-1	protein_coding	BRCA2, DNA repair associated [Source:NCBI gene;Acc:374139]
ENSGALG00000016288	IL1RAPL1	1	117527572	118143733	-1	protein_coding	interleukin 1 receptor accessory protein like 1 [Source:NCBI gene;Acc:427993]
ENSGALG00000038141	NCF4	1	51574103	51584520	-1	protein_coding	neutrophil cytosolic factor 4 [Source:NCBI gene;Acc:418052]
ENSGALG00000008382	GNAI1	1	11521697	11555109	-1	protein_coding	G protein subunit alpha i1 [Source:NCBI gene;Acc:396368]
ENSGALG00000040840	MPST	1	51508596	51511452	-1	protein_coding	mercaptopyruvate sulfurtransferase [Source:NCBI gene;Acc:418048]
ENSGALG00000008439	CD36	1	11333589	11371413	-1	protein_coding	CD36 molecule [Source:NCBI gene;Acc:417730]
ENSGALG00000042419	KCTD17	1	51449865	51500512	-1	protein_coding	potassium channel tetramerization domain containing 17 [Source:NCBI gene;Acc:418047]
ENSGALG00000012454	CYTH4	1	51385635	51405059	-1	protein_coding	cytohesin 4 [Source:NCBI gene;Acc:418043]
ENSGALG00000016281	DMD	1	116192489	117253225	-1	protein_coding	dystrophin [Source:NCBI gene;Acc:396236]
ENSGALG00000039658	GGA1	1	51196551	51205052	-1	protein_coding	golgi associated, gamma adaptin ear containing, ARF binding protein 1 [Source:NCBI gene;Acc:100857525]
ENSGALG00000023131	PDXP	1	51181690	51185095	-1	protein_coding	pyridoxal phosphatase [Source:NCBI gene;Acc:771207]
ENSGALG00000012420	CG-1B	1	51166508	51169768	-1	protein_coding	galectin 1 [Source:NCBI gene;Acc:396491]
ENSGALG00000012312	GCAT	1	51123081	51128130	-1	protein_coding	glycine C-acetyltransferase [Source:NCBI gene;Acc:101750333]
ENSGALG00000012307	GALR3	1	51117014	51118848	-1	protein_coding	galanin receptor 3 [Source:NCBI gene;Acc:427904]
ENSGALG00000012296	EIF3L	1	51097092	51106741	-1	protein_coding	eukaryotic translation initiation factor 3 subunit L [Source:NCBI gene;Acc:418033]
ENSGALG00000012265	MICALL1	1	51075320	51093611	-1	protein_coding	MICAL like 1 [Source:NCBI gene;Acc:418032]
ENSGALG00000012291	POLR2F	1	51067332	51070945	-1	protein_coding	RNA polymerase II subunit F [Source:NCBI gene;Acc:395486]
ENSGALG00000016265	LANCL3	1	114517355	114546887	-1	protein_coding	LanC like 3 [Source:NCBI gene;Acc:427992]
ENSGALG00000016262	XK	1	114494391	114509421	-1	protein_coding	X-linked Kx blood group [Source:NCBI gene;Acc:427991]
ENSGALG00000041823	PICK1	1	51019143	51030492	-1	protein_coding	protein interacting with PRKCA 1 [Source:NCBI gene;Acc:418030]
ENSGALG00000016261	CYBB	1	114457437	114478974	-1	protein_coding	cytochrome b-245 beta chain [Source:NCBI gene;Acc:418581]
ENSGALG00000014329	FOXJ2	1	75476115	75504709	-1	protein_coding	forkhead box J3 [Source:NCBI gene;Acc:418259]
ENSGALG00000037656	NECAP1	1	75447599	75455190	-1	protein_coding	NECAP endocytosis associated 1 [Source:NCBI gene;Acc:770083]
ENSGALG00000012277	MAFF	1	50976162	50979138	-1	protein_coding	MAF bZIP transcription factor F [Source:NCBI gene;Acc:395519]
ENSGALG00000032313	KDELR3	1	50897173	50902317	-1	protein_coding	KDEL endoplasmic reticulum protein retention receptor 3 [Source:NCBI gene;Acc:418026]
ENSGALG00000016231	DDX3X	1	113327072	113346140	-1	protein_coding	DEAD-box helicase 3, X-linked [Source:NCBI gene;Acc:418567]
ENSGALG00000016227	GPR34	1	113198416	113202575	-1	protein_coding	G protein-coupled receptor 34 [Source:NCBI gene;Acc:771199]
ENSGALG00000054232	gga-mir-12209	1	50418400	50418458	-1	miRNA	gga-mir-12209 [Source:miRBase;Acc:MI0040657]
ENSGALG00000009805	PPM1H	1	33210895	33338738	-1	protein_coding	protein phosphatase, Mg2+/Mn2+ dependent 1H [Source:NCBI gene;Acc:771760]
ENSGALG00000012056	GRAP2	1	50298523	50339266	-1	protein_coding	GRB2-related adaptor protein 2 [Source:NCBI gene;Acc:770756]
ENSGALG00000045936	FAM83F	1	50261834	50279263	-1	protein_coding	family with sequence similarity 83 member F [Source:NCBI gene;Acc:770747]
ENSGALG00000012050	TNRC6B	1	50120269	50164133	-1	protein_coding	trinucleotide repeat containing 6B [Source:NCBI gene;Acc:418010]
ENSGALG00000012034	ADSL	1	50091088	50106774	-1	protein_coding	adenylosuccinate lyase [Source:NCBI gene;Acc:396540]
ENSGALG00000012033	SGSM3	1	50063873	50081111	-1	protein_coding	small G protein signaling modulator 3 [Source:NCBI gene;Acc:418008]
ENSGALG00000030702	KIN	1	4800961	4815768	-1	protein_coding	Kin17 DNA and RNA binding protein [Source:NCBI gene;Acc:419109]
ENSGALG00000006891	ITIH5	1	4720811	4767090	-1	protein_coding	inter-alpha-trypsin inhibitor heavy chain family member 5 [Source:NCBI gene;Acc:419111]
ENSGALG00000009279	SFMBT2	1	4524285	4616058	-1	protein_coding	Scm-like with four mbt domains 2 [Source:NCBI gene;Acc:425485]
ENSGALG00000042471	IL2RA	1	4077855	4094276	-1	protein_coding	interleukin 2 receptor subunit alpha [Source:NCBI gene;Acc:395294]
ENSGALG00000011809	GRIN2B	1	48468643	48670570	-1	protein_coding	glutamate ionotropic receptor NMDA type subunit 2B [Source:NCBI gene;Acc:417965]
ENSGALG00000036255	WNT7B	1	70750805	70843717	-1	protein_coding	Wnt family member 7B [Source:NCBI gene;Acc:427937]
ENSGALG00000037842	LRGUK	1	1997923	2047067	-1	protein_coding	leucine rich repeats and guanylate kinase domain containing [Source:NCBI gene;Acc:416699]
ENSGALG00000008144	COPG2	1	1619330	1638626	-1	protein_coding	coatomer protein complex subunit gamma 2 [Source:NCBI gene;Acc:416685]
ENSGALG00000008103	CEP41	1	1605215	1614380	-1	protein_coding	centrosomal protein 41 [Source:NCBI gene;Acc:416684]
ENSGALG00000008036	TMEM209	1	1569016	1580853	-1	protein_coding	transmembrane protein 209 [Source:NCBI gene;Acc:416681]
ENSGALG00000011662	NUP205	1	47715092	47760419	-1	protein_coding	nucleoporin 205 [Source:NCBI gene;Acc:417935]
ENSGALG00000011651	ARL1	1	47708080	47713676	-1	protein_coding	ADP ribosylation factor like GTPase 1 [Source:NCBI gene;Acc:417934]
ENSGALG00000016058	ERG	1	108908312	109023131	-1	protein_coding	ERG, ETS transcription factor [Source:NCBI gene;Acc:374146]
ENSGALG00000016941	PCDH17	1	164781979	164862248	-1	protein_coding	protocadherin 17 [Source:NCBI gene;Acc:418825]
ENSGALG00000016936	TDRD3	1	163529033	163630680	-1	protein_coding	tudor domain containing 3 [Source:NCBI gene;Acc:418823]
ENSGALG00000011456	CDK17	1	45821229	45909169	-1	protein_coding	cyclin dependent kinase 17 [Source:NCBI gene;Acc:417920]
ENSGALG00000011342	FGD6	1	45405227	45469802	-1	protein_coding	FYVE, RhoGEF and PH domain containing 6 [Source:NCBI gene;Acc:417908]
ENSGALG00000011327	NR2C1	1	45354985	45399450	-1	protein_coding	nuclear receptor subfamily 2, group C, member 1 [Source:NCBI gene;Acc:373913]
ENSGALG00000011325	NDUFA12	1	45339203	45346941	-1	protein_coding	NADH:ubiquinone oxidoreductase subunit A12 [Source:NCBI gene;Acc:417907]
ENSGALG00000011320	TMCC3	1	45195312	45317916	-1	protein_coding	transmembrane and coiled-coil domain family 3 [Source:NCBI gene;Acc:417905]
ENSGALG00000013229	CMAS	1	66843524	66853791	-1	protein_coding	cytidine monophosphate N-acetylneuraminic acid synthetase [Source:NCBI gene;Acc:418199]
ENSGALG00000016902	GPC5	1	149017824	149419556	-1	protein_coding	glypican 5 [Source:NCBI gene;Acc:418795]
ENSGALG00000028360	MGAT4C	1	42251047	42358204	-1	protein_coding	MGAT4 family member C [Source:NCBI gene;Acc:427873]
ENSGALG00000027633	RASSF9	1	42160804	42190042	-1	protein_coding	Ras association domain family member 9 [Source:NCBI gene;Acc:427872]
ENSGALG00000010958	PPFIA2	1	40280597	40569224	-1	protein_coding	PTPRF interacting protein alpha 2 [Source:NCBI gene;Acc:417877]
ENSGALG00000010939	LIN7A	1	40108427	40156885	-1	protein_coding	lin-7 homolog A, crumbs cell polarity complex component [Source:NCBI gene;Acc:417874]
ENSGALG00000009544	ZCRB1	1	29690804	29702640	-1	protein_coding	zinc finger CCHC-type and RNA binding motif containing 1 [Source:NCBI gene;Acc:417791]
ENSGALG00000025438	gga-mir-1600	1	197485636	197485715	-1	miRNA	gga-mir-1600 [Source:miRBase;Acc:MI0007327]
ENSGALG00000029731	TPP1	1	197476191	197480661	-1	protein_coding	tripeptidyl peptidase 1 [Source:NCBI gene;Acc:425576]
ENSGALG00000037839	ARFIP2	1	197432706	197438520	-1	protein_coding	ADP ribosylation factor interacting protein 2 [Source:NCBI gene;Acc:419075]
ENSGALG00000034004	TRIM3	1	197413487	197430567	-1	protein_coding	tripartite motif containing 3 [Source:NCBI gene;Acc:425131]
ENSGALG00000017347	HBBR	1	197288212	197289402	-1	protein_coding	hemoglobin beta, subunit rho [Source:NCBI gene;Acc:419079]
ENSGALG00000028273	HBE1	1	197283325	197284551	-1	protein_coding	hemoglobin subunit epsilon 1 [Source:NCBI gene;Acc:428114]
ENSGALG00000047152	HBBA	1	197279998	197281946	-1	protein_coding	hemoglobin beta, subunit A [Source:NCBI gene;Acc:396485]
ENSGALG00000035309	HBE	1	197275578	197277208	-1	protein_coding	hemoglobin subunit epsilon [Source:NCBI gene;Acc:107049060]
ENSGALG00000030885	OR51M1	1	197267483	197268442	-1	protein_coding	olfactory receptor, family 51, subfamily M, member 1 [Source:NCBI gene;Acc:428116]
ENSGALG00000026995	RHOG	1	197093201	197097605	-1	protein_coding	ras homolog family member G [Source:HGNC Symbol;Acc:HGNC:672]
ENSGALG00000040018	NUP98	1	197038928	197076757	-1	protein_coding	nucleoporin 98 [Source:NCBI gene;Acc:430616]
ENSGALG00000022702	CHRNA10	1	197033435	197037036	-1	protein_coding	cholinergic receptor, nicotinic, alpha 10 (neuronal) [Source:NCBI gene;Acc:430628]
ENSGALG00000032614	AT2	1	196989275	196990942	-1	protein_coding	NAD--arginine ADP-ribosyltransferase 2 [Source:NCBI gene;Acc:395661]
ENSGALG00000007441	MAP6	1	196900378	196929712	-1	protein_coding	microtubule associated protein 6 [Source:NCBI gene;Acc:395753]
ENSGALG00000011214	SERPINH1	1	196648341	196655118	-1	protein_coding	serpin family H member 1 [Source:NCBI gene;Acc:396228]
ENSGALG00000017326	ARHGEF17	1	196400110	196613874	-1	protein_coding	Rho guanine nucleotide exchange factor 17 [Source:NCBI gene;Acc:777518]
ENSGALG00000039452	GJA5	1	93831630	93850776	-1	protein_coding	gap junction protein alpha 5 [Source:NCBI gene;Acc:396502]
ENSGALG00000009492	DNAJB9	1	28562689	28571188	-1	protein_coding	DnaJ heat shock protein family (Hsp40) member B9 [Source:NCBI gene;Acc:417783]
ENSGALG00000049160	gga-mir-12211	1	56435438	56435498	-1	miRNA	gga-mir-12211 [Source:miRBase;Acc:MI0040659]
ENSGALG00000012823	TRIM24	1	56379268	56436811	-1	protein_coding	tripartite motif containing 24 [Source:NCBI gene;Acc:418106]
ENSGALG00000012791	TBXAS1	1	55750244	55990181	-1	protein_coding	thromboxane A synthase 1 [Source:NCBI gene;Acc:418101]
ENSGALG00000054799	SPIC	1	55701731	55729543	-1	protein_coding	Spi-C transcription factor [Source:NCBI gene;Acc:427915]
ENSGALG00000015267	CMSS1	1	85718934	85945887	-1	protein_coding	cms1 ribosomal small subunit homolog (yeast) [Source:NCBI gene;Acc:418381]
ENSGALG00000012783	MYBPC1	1	55597280	55669104	-1	protein_coding	myosin binding protein C, slow type [Source:NCBI gene;Acc:418099]
ENSGALG00000012769	CHPT1	1	55571461	55590991	-1	protein_coding	choline phosphotransferase 1 [Source:NCBI gene;Acc:418098]
ENSGALG00000012761	DRAM1	1	55492486	55507806	-1	protein_coding	DNA damage regulated autophagy modulator 1 [Source:NCBI gene;Acc:418095]
ENSGALG00000012756	PARPBP	1	55369893	55417954	-1	protein_coding	PARP1 binding protein [Source:NCBI gene;Acc:418092]
ENSGALG00000037082	ASCL1	1	55066348	55068233	-1	protein_coding	achaete-scute family bHLH transcription factor 1 [Source:NCBI gene;Acc:386573]
ENSGALG00000017197	CNTN5	1	184782914	185386260	-1	protein_coding	contactin 5 [Source:NCBI gene;Acc:395317]
ENSGALG00000017196	ARHGAP42	1	184547720	184703043	-1	protein_coding	Rho GTPase activating protein 42 [Source:NCBI gene;Acc:418990]
ENSGALG00000038154	YAP1	1	183975461	184057285	-1	protein_coding	Yes associated protein 1 [Source:NCBI gene;Acc:396171]
ENSGALG00000038027	gga-mir-7449	1	183663966	183664033	-1	miRNA	gga-mir-7449 [Source:miRBase;Acc:MI0024117]
ENSGALG00000041814	DYNC2H1	1	183536862	183673100	-1	protein_coding	dynein cytoplasmic 2 heavy chain 1 [Source:NCBI gene;Acc:418979]
ENSGALG00000030607	CHST11	1	54386968	54542011	-1	protein_coding	carbohydrate sulfotransferase 11 [Source:HGNC Symbol;Acc:HGNC:17422]
ENSGALG00000031527	ARL8BL	1	22204054	22231720	-1	protein_coding	ADP-ribosylation factor-like 8B-like [Source:NCBI gene;Acc:769134]
ENSGALG00000028254	WASHC4	1	54247464	54284004	-1	protein_coding	WASH complex subunit 4 [Source:NCBI gene;Acc:418077]
ENSGALG00000026311	C12orf75	1	54179279	54183383	-1	protein_coding	chromosome 12 open reading frame 75 [Source:NCBI gene;Acc:771624]
ENSGALG00000012658	TCP11X2	1	53881515	53897895	-1	protein_coding	t-complex 11 family, X-linked 2 [Source:NCBI gene;Acc:425052]
ENSGALG00000012655	POLR3B	1	53811388	53878902	-1	protein_coding	RNA polymerase III subunit B [Source:NCBI gene;Acc:418071]
ENSGALG00000012647	RFX4	1	53713025	53802913	-1	protein_coding	regulatory factor X4 [Source:NCBI gene;Acc:418070]
ENSGALG00000029484	RIC8B	1	53675196	53707480	-1	protein_coding	RIC8 guanine nucleotide exchange factor B [Source:NCBI gene;Acc:418069]
ENSGALG00000012640	TMEM263	1	53635743	53648531	-1	protein_coding	transmembrane protein 263 [Source:NCBI gene;Acc:418068]
ENSGALG00000025578	gga-mir-1805	1	132328855	132328938	-1	miRNA	gga-mir-1805 [Source:miRBase;Acc:MI0007550]
ENSGALG00000041042	GABRG3	1	132259464	132561163	-1	protein_coding	gamma-aminobutyric acid type A receptor gamma3 subunit [Source:HGNC Symbol;Acc:HGNC:4088]
ENSGALG00000012638	CRY1	1	53591410	53626354	-1	protein_coding	cryptochrome circadian regulator 1 [Source:NCBI gene;Acc:374093]
ENSGALG00000039595	BTBD11	1	53377416	53545431	-1	protein_coding	BTB domain containing 11 [Source:NCBI gene;Acc:771493]
ENSGALG00000012631	PWP1	1	53343403	53357843	-1	protein_coding	PWP1 homolog, endonuclein [Source:NCBI gene;Acc:418066]
ENSGALG00000012569	FBXO7	1	53227761	53241371	-1	protein_coding	F-box protein 7 [Source:NCBI gene;Acc:418063]
ENSGALG00000015016	SLC22A15	1	81130221	81161028	-1	protein_coding	solute carrier family 22 member 15 [Source:NCBI gene;Acc:418336]
ENSGALG00000008554	IL17REL	1	20198062	20240989	-1	protein_coding	interleukin 17 receptor E like [Source:NCBI gene;Acc:769256]
ENSGALG00000015006	MAB21L3	1	81097708	81108336	-1	protein_coding	mab-21 like 3 [Source:NCBI gene;Acc:770247]
ENSGALG00000008291	AP3S2	10	20444440	20448187	-1	protein_coding	adaptor related protein complex 3 sigma 2 subunit [Source:NCBI gene;Acc:415581]
ENSGALG00000004096	CHRNA7	10	7109509	7149541	-1	protein_coding	cholinergic receptor nicotinic alpha 7 subunit [Source:NCBI gene;Acc:374001]
ENSGALG00000027501	ANPEP	10	20435393	20443467	-1	protein_coding	alanyl aminopeptidase, membrane [Source:NCBI gene;Acc:395667]
ENSGALG00000026467	MESP1	10	20429099	20430583	-1	protein_coding	mesoderm posterior bHLH transcription factor 1 [Source:NCBI gene;Acc:395252]
ENSGALG00000020923	GNRHR	10	20425798	20428453	-1	protein_coding	gonadotropin-releasing hormone receptor [Source:NCBI gene;Acc:427517]
ENSGALG00000026468	CHSY1	10	17984884	18044858	-1	protein_coding	chondroitin sulfate synthase 1 [Source:NCBI gene;Acc:415521]
ENSGALG00000000657	TERF2	11	18938562	18946393	-1	protein_coding	telomeric repeat binding factor 2 [Source:NCBI gene;Acc:395598]
ENSGALG00000000654	TMED6	11	18934966	18937487	-1	protein_coding	transmembrane p24 trafficking protein 6 [Source:NCBI gene;Acc:101750075]
ENSGALG00000049153	PDF	11	18929070	18930317	-1	protein_coding	peptide deformylase, mitochondrial [Source:NCBI gene;Acc:112533254]
ENSGALG00000000632	CHTF8	11	18913184	18914832	-1	protein_coding	chromosome transmission fidelity factor 8 [Source:NCBI gene;Acc:769609]
ENSGALG00000000549	URAH	11	18861162	18862768	-1	protein_coding	5-hydroxyisourate hydrolase [Source:NCBI gene;Acc:415859]
ENSGALG00000000528	DBNDD1	11	18849334	18852939	-1	protein_coding	dysbindin (dystrobrevin binding protein 1) domain containing 1 [Source:NCBI gene;Acc:415857]
ENSGALG00000000516	FANCA	11	18778749	18811706	-1	protein_coding	Fanconi anemia complementation group A [Source:NCBI gene;Acc:415854]
ENSGALG00000023468	VPS9D1	11	18769479	18771877	-1	protein_coding	VPS9 domain containing 1 [Source:HGNC Symbol;Acc:HGNC:13526]
ENSGALG00000006161	CHMP1A	11	18755498	18759263	-1	protein_coding	charged multivesicular body protein 1A [Source:NCBI gene;Acc:415841]
ENSGALG00000052842	ANKRD11	11	18613425	18695227	-1	protein_coding	ankyrin repeat domain 11 [Source:NCBI gene;Acc:415845]
ENSGALG00000039673	GALNS	11	18470242	18514508	-1	protein_coding	galactosamine (N-acetyl)-6-sulfatase [Source:HGNC Symbol;Acc:HGNC:4122]
ENSGALG00000031000	APRT	11	18462849	18469131	-1	protein_coding	adenine phosphoribosyltransferase [Source:NCBI gene;Acc:100857155]
ENSGALG00000007272	RNF166	11	18426124	18433726	-1	protein_coding	ring finger protein 166 [Source:NCBI gene;Acc:425360]
ENSGALG00000007267	MVD	11	18421736	18424810	-1	protein_coding	mevalonate diphosphate decarboxylase [Source:NCBI gene;Acc:425359]
ENSGALG00000029367	CYBA	11	18419385	18421364	-1	protein_coding	cytochrome b-245 alpha chain [Source:NCBI gene;Acc:100859840]
ENSGALG00000002301	CNOT1	11	1413189	1466512	-1	protein_coding	CCR4-NOT transcription complex subunit 1 [Source:NCBI gene;Acc:100858397]
ENSGALG00000002244	AGRP	11	1397797	1400275	-1	protein_coding	agouti related neuropeptide [Source:NCBI gene;Acc:427535]
ENSGALG00000002237	ATP6V0D1	11	1372530	1396927	-1	protein_coding	ATPase H+ transporting V0 subunit d1 [Source:NCBI gene;Acc:415674]
ENSGALG00000026945	CIDEC	11	18370500	18371801	-1	protein_coding	cell death inducing DFFA like effector c [Source:NCBI gene;Acc:100859733]
ENSGALG00000028928	LCAT	11	1034930	1041693	-1	protein_coding	lecithin-cholesterol acyltransferase [Source:NCBI gene;Acc:396136]
ENSGALG00000001779	KIAA0895L	11	1017151	1034057	-1	protein_coding	KIAA0895 like [Source:NCBI gene;Acc:415660]
ENSGALG00000005855	CA5B	11	17992311	18000421	-1	protein_coding	carbonic anhydrase 5A [Source:NCBI gene;Acc:415833]
ENSGALG00000005845	SLC7A5	11	17954812	17987235	-1	protein_coding	solute carrier family 7 member 5 [Source:NCBI gene;Acc:415832]
ENSGALG00000005749	COX4I1	11	17610547	17614743	-1	protein_coding	cytochrome c oxidase subunit 4I1 [Source:NCBI gene;Acc:415826]
ENSGALG00000005757	IRF8	11	17590414	17597150	-1	protein_coding	interferon regulatory factor 8 [Source:NCBI gene;Acc:396385]
ENSGALG00000000707	PSMD7	11	19074895	19080147	-1	protein_coding	proteasome 26S subunit, non-ATPase 7 [Source:NCBI gene;Acc:415869]
ENSGALG00000000693	NOB1	11	19039525	19042055	-1	protein_coding	NIN1/PSMD8 binding protein 1 homolog [Source:NCBI gene;Acc:415867]
ENSGALG00000023437	NQO1	11	19037098	19038957	-1	pseudogene	NAD(P)H quinone dehydrogenase 1 [Source:NCBI gene;Acc:769737]
ENSGALG00000005419	ERC2	12	8386407	8740271	-1	protein_coding	ELKS/RAB6-interacting/CAST family member 2 [Source:NCBI gene;Acc:769533]
ENSGALG00000005249	BICD2	12	7222115	7298893	-1	protein_coding	BICD cargo adaptor 2 [Source:NCBI gene;Acc:415990]
ENSGALG00000005237	FGD3	12	7107979	7211462	-1	protein_coding	FYVE, RhoGEF and PH domain containing 3 [Source:NCBI gene;Acc:415989]
ENSGALG00000025904	WDR82	12	3382186	3396406	-1	protein_coding	WD repeat domain 82 [Source:NCBI gene;Acc:415942]
ENSGALG00000003977	TWF2	12	3353843	3372272	-1	protein_coding	twinfilin actin binding protein 2 [Source:NCBI gene;Acc:415940]
ENSGALG00000003806	RHOA	12	3243952	3262378	-1	protein_coding	ras homolog family member A [Source:NCBI gene;Acc:395442]
ENSGALG00000028204	GPX1	12	3241004	3242538	-1	protein_coding	glutathione peroxidase 1 [Source:NCBI gene;Acc:100857115]
ENSGALG00000003799	USP4	12	3209127	3238321	-1	protein_coding	ubiquitin specific peptidase 4 [Source:NCBI gene;Acc:415937]
ENSGALG00000003720	FANCD2	12	3154917	3201908	-1	protein_coding	Fanconi anemia complementation group D2 [Source:NCBI gene;Acc:415935]
ENSGALG00000003243	RAD54L2	12	3083014	3119482	-1	protein_coding	RAD54-like 2 (S. cerevisiae) [Source:NCBI gene;Acc:415933]
ENSGALG00000002919	MON1A	12	3011044	3015929	-1	protein_coding	MON1 homolog A, secretory trafficking associated [Source:NCBI gene;Acc:415929]
ENSGALG00000001945	RFT1	12	1593635	1640711	-1	protein_coding	RFT1 homolog [Source:NCBI gene;Acc:770487]
ENSGALG00000008519	NR2C2	12	20137521	20174947	-1	protein_coding	nuclear receptor subfamily 2 group C member 2 [Source:NCBI gene;Acc:395253]
ENSGALG00000008506	MRPS25	12	20135662	20138729	-1	protein_coding	mitochondrial ribosomal protein S25 [Source:NCBI gene;Acc:416129]
ENSGALG00000008487	TMCC1	12	20012823	20081825	-1	protein_coding	transmembrane and coiled-coil domain family 1 [Source:NCBI gene;Acc:416125]
ENSGALG00000008473	PLXND1	12	19926150	19990738	-1	protein_coding	plexin D1 [Source:NCBI gene;Acc:416124]
ENSGALG00000005972	KBTBD12	12	9962393	9989249	-1	protein_coding	kelch repeat and BTB domain containing 12 [Source:NCBI gene;Acc:427587]
ENSGALG00000005966	SEC61A1	12	9936983	9947735	-1	protein_coding	Sec61 translocon alpha 1 subunit [Source:NCBI gene;Acc:416023]
ENSGALG00000003886	SGCD	13	12229467	12420212	-1	protein_coding	sarcoglycan delta [Source:NCBI gene;Acc:416251]
ENSGALG00000032992	NR3C1	13	18099574	18198040	-1	protein_coding	nuclear receptor subfamily 3 group C member 1 [Source:NCBI gene;Acc:416343]
ENSGALG00000007241	NUBP1	14	9517553	9522273	-1	protein_coding	nucleotide binding protein 1 [Source:NCBI gene;Acc:416634]
ENSGALG00000030534	SYT17	14	8822435	8852860	-1	protein_coding	synaptotagmin 17 [Source:NCBI gene;Acc:416608]
ENSGALG00000030546	CLEC19A	14	8815486	8821411	-1	protein_coding	C-type lectin domain family 19 member A [Source:NCBI gene;Acc:771758]
ENSGALG00000006829	SMG1	14	8731539	8790169	-1	protein_coding	SMG1, nonsense mediated mRNA decay associated PI3K related kinase [Source:NCBI gene;Acc:416605]
ENSGALG00000006780	ARL6IP1	14	8720837	8727644	-1	protein_coding	ADP ribosylation factor like GTPase 6 interacting protein 1 [Source:NCBI gene;Acc:416604]
ENSGALG00000051431	RPS15A	14	8714188	8720429	-1	protein_coding	ribosomal protein S15a [Source:NCBI gene;Acc:427675]
ENSGALG00000006078	PALB2	14	7279377	7288943	-1	protein_coding	partner and localizer of BRCA2 [Source:NCBI gene;Acc:416572]
ENSGALG00000006073	NDUFAB1	14	7277376	7279266	-1	protein_coding	NADH:ubiquinone oxidoreductase subunit AB1 [Source:NCBI gene;Acc:416571]
ENSGALG00000004759	DHRS7B	14	4935123	4946169	-1	protein_coding	dehydrogenase/reductase 7B [Source:NCBI gene;Acc:416499]
ENSGALG00000041285	MAP2K3	14	4892654	4914369	-1	protein_coding	mitogen-activated protein kinase kinase 3 [Source:NCBI gene;Acc:416496]
ENSGALG00000004055	C7orf50	14	2679816	2775732	-1	protein_coding	chromosome 14 C7orf50 homolog [Source:NCBI gene;Acc:416455]
ENSGALG00000008217	RNFT2	15	11696113	11719714	-1	protein_coding	ring finger protein, transmembrane 2 [Source:NCBI gene;Acc:427723]
ENSGALG00000008207	FBXW8	15	11634130	11680387	-1	protein_coding	F-box and WD repeat domain containing 8 [Source:NCBI gene;Acc:417024]
ENSGALG00000003795	DENR	15	5566666	5572747	-1	protein_coding	density regulated re-initiation and release factor [Source:NCBI gene;Acc:771794]
ENSGALG00000031511	HIP1R	15	5545598	5559938	-1	protein_coding	huntingtin interacting protein 1 related [Source:NCBI gene;Acc:416836]
ENSGALG00000004625	ATXN2	15	6419311	6462154	-1	protein_coding	ataxin 2 like [Source:NCBI gene;Acc:416877]
ENSGALG00000002742	TMEM132B	15	4562927	4746811	-1	protein_coding	transmembrane protein 132B [Source:NCBI gene;Acc:416810]
ENSGALG00000002714	TMEM132C	15	4100056	4278736	-1	protein_coding	transmembrane protein 132C [Source:NCBI gene;Acc:416809]
ENSGALG00000026179	FAM163B	17	7291241	7301422	-1	protein_coding	family with sequence similarity 163 member B [Source:NCBI gene;Acc:100858326]
ENSGALG00000021520	TMEM8C	17	7257538	7264555	-1	protein_coding	transmembrane protein 8C [Source:NCBI gene;Acc:777472]
ENSGALG00000002982	SLC2A6	17	7235916	7240174	-1	protein_coding	solute carrier family 2 member 6 [Source:NCBI gene;Acc:425954]
ENSGALG00000004088	FNBP1	17	6032920	6121111	-1	protein_coding	formin binding protein 1 [Source:NCBI gene;Acc:417187]
ENSGALG00000004165	TOR1A	17	5999621	6003436	-1	protein_coding	torsin family 1 member A [Source:NCBI gene;Acc:417190]
ENSGALG00000046708	PTGES	17	5974914	5990576	-1	protein_coding	prostaglandin E synthase [Source:NCBI gene;Acc:417193]
ENSGALG00000004378	ASB6	17	5945702	5950760	-1	protein_coding	ankyrin repeat and SOCS box containing 6 [Source:NCBI gene;Acc:417194]
ENSGALG00000053552	IER5L	17	5837944	5838933	-1	protein_coding	immediate early response 5 like [Source:NCBI gene;Acc:107052203]
ENSGALG00000037443	CRAT	17	5794050	5805077	-1	protein_coding	carnitine O-acetyltransferase [Source:NCBI gene;Acc:417195]
ENSGALG00000004215	WIPI1	18	7826149	7844274	-1	protein_coding	WD repeat domain, phosphoinositide interacting 1 [Source:NCBI gene;Acc:417437]
ENSGALG00000029610	RGS9	18	7720345	7747429	-1	protein_coding	regulator of G-protein signaling 9 [Source:NCBI gene;Acc:417433]
ENSGALG00000027323	MYH1D	18	376311	398842	-1	protein_coding	myosin, heavy chain 1D, skeletal muscle (similar to human myosin, heavy chain 1, skeletal muscle, adult) [Source:NCBI gene;Acc:417306]
ENSGALG00000007926	ATP5PD	18	10623538	10627074	-1	protein_coding	ATP synthase, H+ transporting, mitochondrial Fo complex subunit D [Source:NCBI gene;Acc:422115]
ENSGALG00000025554	gga-mir-1580	18	10590779	10590851	-1	miRNA	gga-mir-1580 [Source:miRBase;Acc:MI0007306]
ENSGALG00000007808	HID1	18	10569907	10591840	-1	protein_coding	HID1 domain containing [Source:NCBI gene;Acc:422113]
ENSGALG00000005660	NF1	19	9152551	9232106	-1	protein_coding	neurofibromin 1 [Source:NCBI gene;Acc:396085]
ENSGALG00000005575	AKAP1	19	9121994	9144694	-1	protein_coding	A-kinase anchoring protein 1 [Source:NCBI gene;Acc:417668]
ENSGALG00000005567	MSI2	19	8923405	9107370	-1	protein_coding	musashi RNA binding protein 2 [Source:NCBI gene;Acc:417667]
ENSGALG00000005295	BCAS3	19	7797174	8098869	-1	protein_coding	BCAS3, microtubule associated cell migration factor [Source:NCBI gene;Acc:417643]
ENSGALG00000051839	U3	19	7226298	7226511	-1	snoRNA	Small nucleolar RNA U3 [Source:RFAM;Acc:RF00012]
ENSGALG00000025958	U3	19	7225021	7225233	-1	snoRNA	Small nucleolar RNA U3 [Source:RFAM;Acc:RF00012]
ENSGALG00000053144	U3	19	7224175	7224388	-1	snoRNA	Small nucleolar RNA U3 [Source:RFAM;Acc:RF00012]
ENSGALG00000011428	AZI2	2	38775654	38800952	-1	protein_coding	5-azacytidine induced 2 [Source:NCBI gene;Acc:420660]
ENSGALG00000011304	NGLY1	2	37862138	37881702	-1	protein_coding	N-glycanase 1 [Source:NCBI gene;Acc:420655]
ENSGALG00000013462	STX17	2	89303231	89335819	-1	protein_coding	syntaxin 17 [Source:NCBI gene;Acc:420995]
ENSGALG00000013441	INVS	2	89168602	89253599	-1	protein_coding	inversin [Source:NCBI gene;Acc:395234]
ENSGALG00000034610	ARFGEF1	2	115379044	115463018	-1	protein_coding	ADP ribosylation factor guanine nucleotide exchange factor 1 [Source:NCBI gene;Acc:420170]
ENSGALG00000013402	AHRR	2	88971793	89054391	-1	protein_coding	aryl-hydrocarbon receptor repressor [Source:NCBI gene;Acc:420989]
ENSGALG00000033170	GMDS	2	66990175	67383301	-1	protein_coding	GDP-mannose 4,6-dehydratase [Source:NCBI gene;Acc:420890]
ENSGALG00000029435	CYP7B1	2	114394053	114416525	-1	protein_coding	cytochrome P450 family 7 subfamily B member 1 [Source:HGNC Symbol;Acc:HGNC:2652]
ENSGALG00000011289	NKIRAS1	2	37124668	37133561	-1	protein_coding	NFKB inhibitor interacting Ras like 1 [Source:NCBI gene;Acc:420654]
ENSGALG00000030031	TTPA	2	113806150	113819007	-1	protein_coding	alpha tocopherol transfer protein [Source:NCBI gene;Acc:771074]
ENSGALG00000031130	GGH	2	113791462	113802894	-1	protein_coding	gamma-glutamyl hydrolase [Source:NCBI gene;Acc:421144]
ENSGALG00000039102	TOX	2	112154197	112372740	-1	protein_coding	thymocyte selection associated high mobility group box [Source:NCBI gene;Acc:421138]
ENSGALG00000012787	BMP6	2	64378425	64463337	-1	protein_coding	bone morphogenetic protein 6 [Source:NCBI gene;Acc:420868]
ENSGALG00000013209	SLC39A6	2	88557203	88570501	-1	protein_coding	solute carrier family 39 member 6 [Source:NCBI gene;Acc:420984]
ENSGALG00000019570	C1orf145	2	63035106	63135497	-1	protein_coding	chromosome 1 open reading frame 145 [Source:NCBI gene;Acc:770433]
ENSGALG00000012739	HIVEP1	2	62710582	62820321	-1	protein_coding	human immunodeficiency virus type I enhancer binding protein 1 [Source:NCBI gene;Acc:420856]
ENSGALG00000054779	FAM206A	2	88549404	88552655	-1	protein_coding	family with sequence similarity 206 member A [Source:NCBI gene;Acc:420983]
ENSGALG00000014432	RPS20	2	111204409	111207110	-1	protein_coding	ribosomal protein S20 [Source:NCBI gene;Acc:430990]
ENSGALG00000039034	ELP2	2	88407284	88439989	-1	protein_coding	elongator acetyltransferase complex subunit 2 [Source:NCBI gene;Acc:420980]
ENSGALG00000011251	TBC1D5	2	34651269	34954644	-1	protein_coding	TBC1 domain family member 5 [Source:NCBI gene;Acc:420646]
ENSGALG00000012720	NUP153	2	62040196	62086207	-1	protein_coding	nucleoporin 153 [Source:NCBI gene;Acc:420848]
ENSGALG00000013193	IRX2	2	86608324	86612432	-1	protein_coding	iroquois homeobox 2 [Source:NCBI gene;Acc:373975]
ENSGALG00000042469	PRKDC	2	107917056	108001222	-1	protein_coding	protein kinase, DNA-activated, catalytic polypeptide [Source:NCBI gene;Acc:395376]
ENSGALG00000040180	CEBPD	2	107911432	107912427	-1	protein_coding	CCAAT/enhancer binding protein delta [Source:NCBI gene;Acc:107052707]
ENSGALG00000015132	CDH2	2	104786041	104900468	-1	protein_coding	cadherin 2 [Source:NCBI gene;Acc:414745]
ENSGALG00000014904	CLUL1	2	101952738	101965088	-1	protein_coding	clusterin like 1 [Source:NCBI gene;Acc:768430]
ENSGALG00000014858	ADCYAP1	2	101835010	101839411	-1	protein_coding	adenylate cyclase activating polypeptide 1 [Source:NCBI gene;Acc:408251]
ENSGALG00000032958	AMPH	2	49138836	49243786	-1	protein_coding	amphiphysin [Source:NCBI gene;Acc:420761]
ENSGALG00000033118	FAM83H	2	149289749	149300056	-1	protein_coding	family with sequence similarity 83 member H [Source:NCBI gene;Acc:101750205]
ENSGALG00000013135	GALNT1	2	83799056	83873117	-1	protein_coding	polypeptide N-acetylgalactosaminyltransferase 1 [Source:NCBI gene;Acc:420955]
ENSGALG00000014758	ARHGAP28	2	99623422	99648395	-1	protein_coding	Rho GTPase activating protein 28 [Source:NCBI gene;Acc:421053]
ENSGALG00000031284	PTPRM	2	98932396	99391529	-1	protein_coding	protein tyrosine phosphatase, receptor type M [Source:NCBI gene;Acc:421049]
ENSGALG00000037014	TSNARE1	2	146916969	147397126	-1	protein_coding	t-SNARE domain containing 1 [Source:NCBI gene;Acc:420304]
ENSGALG00000022874	RAB31	2	98394180	98467538	-1	protein_coding	RAB31, member RAS oncogene family [Source:NCBI gene;Acc:430750]
ENSGALG00000039455	VAPA	2	98345430	98375779	-1	protein_coding	VAMP associated protein A [Source:NCBI gene;Acc:768928]
ENSGALG00000032647	CLASP2	2	44615726	44749055	-1	protein_coding	cytoplasmic linker associated protein 2 [Source:NCBI gene;Acc:420724]
ENSGALG00000035630	UBP1	2	44571672	44615705	-1	protein_coding	upstream binding protein 1 (LBP-1a) [Source:NCBI gene;Acc:428458]
ENSGALG00000013785	GNAL	2	97338196	97453065	-1	protein_coding	G protein subunit alpha L [Source:NCBI gene;Acc:474379]
ENSGALG00000013100	GRB10	2	80852532	80991947	-1	protein_coding	growth factor receptor bound protein 10 [Source:NCBI gene;Acc:420948]
ENSGALG00000032087	MC5R	2	96558292	96559269	-1	protein_coding	melanocortin 5 receptor [Source:NCBI gene;Acc:421047]
ENSGALG00000039224	HHLA1	2	141378615	141394013	-1	protein_coding	HERV-H LTR-associating 1 [Source:NCBI gene;Acc:101749300]
ENSGALG00000037618	ASAP1	2	140568060	140731190	-1	protein_coding	ArfGAP with SH3 domain, ankyrin repeat and PH domain 1 [Source:NCBI gene;Acc:428385]
ENSGALG00000029235	CPNE4	2	41858803	42075903	-1	protein_coding	copine 4 [Source:NCBI gene;Acc:420687]
ENSGALG00000040873	MRPL3	2	41826161	41853984	-1	protein_coding	mitochondrial ribosomal protein L3 [Source:NCBI gene;Acc:420686]
ENSGALG00000039830	DHX30	2	772888	805221	-1	protein_coding	DExH-box helicase 30 [Source:NCBI gene;Acc:420376]
ENSGALG00000034348	ATAD2	2	138006974	138039753	-1	protein_coding	ATPase family, AAA domain containing 2 [Source:NCBI gene;Acc:420346]
ENSGALG00000034999	ZHX1	2	137983356	137985977	-1	protein_coding	zinc fingers and homeoboxes 1 [Source:NCBI gene;Acc:420347]
ENSGALG00000011491	DYNC1LI1	2	40398740	40421230	-1	protein_coding	dynein cytoplasmic 1 light intermediate chain 1 [Source:NCBI gene;Acc:420668]
ENSGALG00000011490	CMTM6	2	40384646	40393391	-1	protein_coding	CKLF like MARVEL transmembrane domain containing 6 [Source:NCBI gene;Acc:420667]
ENSGALG00000025305	gga-mir-1622	2	40151376	40151472	-1	miRNA	gga-mir-1622 [Source:miRBase;Acc:MI0007351]
ENSGALG00000050427	OSBPL10	2	40134661	40237864	-1	protein_coding	oxysterol binding protein like 10 [Source:NCBI gene;Acc:420663]
ENSGALG00000011447	GADL1	2	39825774	39907578	-1	protein_coding	glutamate decarboxylase like 1 [Source:NCBI gene;Acc:100857134]
ENSGALG00000038971	C8orf37	2	126377895	126392868	-1	protein_coding	chromosome 2 open reading frame, human C8orf37 [Source:NCBI gene;Acc:420235]
ENSGALG00000010868	MACC1	2	29901282	29932513	-1	protein_coding	MACC1, MET transcriptional regulator [Source:NCBI gene;Acc:420604]
ENSGALG00000031495	TRIO	2	76336588	76572049	-1	protein_coding	trio Rho guanine nucleotide exchange factor [Source:NCBI gene;Acc:420919]
ENSGALG00000029571	TMEM55A	2	124638608	124662069	-1	protein_coding	transmembrane protein 55A [Source:NCBI gene;Acc:420221]
ENSGALG00000037992	C8orf88	2	124616036	124623485	-1	protein_coding	chromosome 8 open reading frame 88 [Source:NCBI gene;Acc:420220]
ENSGALG00000027840	gga-mir-6681	20	8414871	8414980	-1	miRNA	gga-mir-6681 [Source:miRBase;Acc:MI0022502]
ENSGALG00000005652	DIDO1	20	8379979	8427313	-1	protein_coding	death inducer-obliterator 1 [Source:HGNC Symbol;Acc:HGNC:2680]
ENSGALG00000008010	PTPN1	20	13537599	13576469	-1	protein_coding	protein tyrosine phosphatase, non-receptor type 1 [Source:NCBI gene;Acc:395688]
ENSGALG00000004758	KCNB1	20	6525285	6624185	-1	protein_coding	potassium voltage-gated channel subfamily B member 1 [Source:NCBI gene;Acc:428146]
ENSGALG00000007809	TSHZ2	20	12555394	12760723	-1	protein_coding	teashirt zinc finger homeobox 2 [Source:NCBI gene;Acc:419341]
ENSGALG00000027416	ROMO1	20	1061506	1063972	-1	protein_coding	reactive oxygen species modulator 1 [Source:NCBI gene;Acc:768833]
ENSGALG00000001522	PHF20	20	905966	962906	-1	protein_coding	PHD finger protein 20 [Source:NCBI gene;Acc:419131]
ENSGALG00000001420	RALGAPB	20	767867	830245	-1	protein_coding	Ral GTPase activating protein non-catalytic beta subunit [Source:NCBI gene;Acc:419128]
ENSGALG00000001209	TP53INP2	20	571792	576537	-1	protein_coding	tumor protein p53 inducible nuclear protein 2 [Source:NCBI gene;Acc:769066]
ENSGALG00000004874	PPIH	21	6409998	6416533	-1	protein_coding	peptidylprolyl isomerase H [Source:NCBI gene;Acc:419507]
ENSGALG00000004848	YBX1	21	6397421	6405423	-1	protein_coding	Y-box binding protein 1 [Source:NCBI gene;Acc:386575]
ENSGALG00000004800	C1orf50	21	6372895	6377167	-1	protein_coding	chromosome 1 open reading frame 50 [Source:HGNC Symbol;Acc:HGNC:28795]
ENSGALG00000004796	CDC42	21	6337084	6369848	-1	protein_coding	cell division cycle 42 [Source:NCBI gene;Acc:395917]
ENSGALG00000029646	CNNM4	22	3730269	3740099	-1	protein_coding	cyclin and CBS domain divalent metal cation transport mediator 4 [Source:NCBI gene;Acc:425706]
ENSGALG00000001310	TRNAU1AP	23	2708287	2723179	-1	protein_coding	tRNA selenocysteine 1 associated protein 1 [Source:NCBI gene;Acc:419597]
ENSGALG00000030900	NCMAP	23	2696846	2700720	-1	protein_coding	non-compact myelin associated protein [Source:NCBI gene;Acc:419596]
ENSGALG00000001283	SRRM1	23	2679438	2696177	-1	protein_coding	serine and arginine repetitive matrix 1 [Source:NCBI gene;Acc:428216]
ENSGALG00000001262	CLIC4	23	2655282	2672704	-1	protein_coding	chloride intracellular channel 4 [Source:NCBI gene;Acc:419595]
ENSGALG00000001038	MAN1C1	23	2453389	2495023	-1	protein_coding	mannosidase, alpha, class 1C, member 1 [Source:NCBI gene;Acc:419588]
ENSGALG00000000998	MTFR1L	23	2421689	2430878	-1	protein_coding	mitochondrial fission regulator 1 like [Source:NCBI gene;Acc:419586]
ENSGALG00000038488	GMEB1	23	2395539	2404208	-1	protein_coding	glucocorticoid modulatory element binding protein 1 [Source:NCBI gene;Acc:769918]
ENSGALG00000034831	YTHDF2	23	2380602	2393352	-1	protein_coding	YTH domain family, member 2 [Source:NCBI gene;Acc:419583]
ENSGALG00000035317	ID3	23	2367262	2369164	-1	protein_coding	inhibitor of DNA binding 3, HLH protein [Source:NCBI gene;Acc:395281]
ENSGALG00000036949	ASAP3	23	2336751	2352001	-1	protein_coding	ArfGAP with SH3 domain, ankyrin repeat and PH domain 3 [Source:NCBI gene;Acc:429809]
ENSGALG00000050173	TCEA3	23	2329424	2335100	-1	protein_coding	transcription elongation factor A3 [Source:NCBI gene;Acc:100858897]
ENSGALG00000036782	OPRD1	23	2316905	2322177	-1	protein_coding	opioid receptor delta 1 [Source:NCBI gene;Acc:429951]
ENSGALG00000032199	FGR	23	2209380	2218299	-1	protein_coding	FGR proto-oncogene, Src family tyrosine kinase [Source:NCBI gene;Acc:777583]
ENSGALG00000055006	AHDC1	23	2108324	2204019	-1	protein_coding	AT-hook DNA binding motif containing 1 [Source:HGNC Symbol;Acc:HGNC:25230]
ENSGALG00000034251	SLC9A1	23	1975369	1994253	-1	protein_coding	solute carrier family 9 member A1 [Source:NCBI gene;Acc:419580]
ENSGALG00000000106	LRIF1	26	1079126	1090634	-1	protein_coding	ligand dependent nuclear receptor interacting factor 1 [Source:NCBI gene;Acc:421150]
ENSGALG00000000142	CEPT1	26	1041982	1065980	-1	protein_coding	choline/ethanolamine phosphotransferase 1 [Source:NCBI gene;Acc:421152]
ENSGALG00000000164	MYBPHL	26	1011100	1020640	-1	protein_coding	myosin binding protein H like [Source:NCBI gene;Acc:421154]
ENSGALG00000003703	USE1	28	4258017	4262921	-1	protein_coding	unconventional SNARE in the ER 1 [Source:NCBI gene;Acc:420134]
ENSGALG00000040758	INSR	28	4218437	4253117	-1	protein_coding	insulin receptor [Source:NCBI gene;Acc:420133]
ENSGALG00000003572	ARHGEF18	28	4172075	4211793	-1	protein_coding	Rho/Rac guanine nucleotide exchange factor 18 [Source:NCBI gene;Acc:420132]
ENSGALG00000003527	ARRDC2	28	4148246	4156109	-1	protein_coding	arrestin domain containing 2 [Source:NCBI gene;Acc:771165]
ENSGALG00000003499	MAST3	28	4120115	4138482	-1	protein_coding	microtubule associated serine/threonine kinase 3 [Source:NCBI gene;Acc:420130]
ENSGALG00000004266	TNFAIP8L1	28	5040872	5047576	-1	protein_coding	TNF alpha induced protein 8 like 1 [Source:NCBI gene;Acc:420162]
ENSGALG00000018314	gga-mir-7-3	28	4978734	4978828	-1	miRNA	gga-mir-7-3 [Source:miRBase;Acc:MI0001269]
ENSGALG00000004168	FEM1A	28	4970129	4972661	-1	protein_coding	fem-1 homolog A [Source:NCBI gene;Acc:420157]
ENSGALG00000034271	UHRF1	28	4931452	4945091	-1	protein_coding	ubiquitin like with PHD and ring finger domains 1 [Source:NCBI gene;Acc:420154]
ENSGALG00000048613	KDM4B	28	4837358	4929937	-1	protein_coding	lysine demethylase 4B [Source:NCBI gene;Acc:428354]
ENSGALG00000003939	KLF2	28	4484819	4487194	-1	protein_coding	Kruppel like factor 2 [Source:NCBI gene;Acc:420148]
ENSGALG00000021883	C19orf44	28	4433844	4437586	-1	protein_coding	chromosome 28 open reading frame, human C19orf44 [Source:NCBI gene;Acc:420145]
ENSGALG00000021679	SF3A2	28	2112947	2117081	-1	protein_coding	splicing factor 3a subunit 2 [Source:NCBI gene;Acc:420077]
ENSGALG00000036346	AMH	28	2107519	2111709	-1	protein_coding	anti-Mullerian hormone [Source:NCBI gene;Acc:395887]
ENSGALG00000000812	OAZ1	28	2082439	2086009	-1	protein_coding	ornithine decarboxylase antizyme 1 [Source:NCBI gene;Acc:395746]
ENSGALG00000008632	ACSS1	3	15944552	15976454	-1	protein_coding	acyl-CoA synthetase short-chain family member 1A [Source:NCBI gene;Acc:416714]
ENSGALG00000008195	NPHP1	3	3072614	3092030	-1	protein_coding	nephrocystin 1 [Source:NCBI gene;Acc:421223]
ENSGALG00000023882	MALL	3	3067991	3070900	-1	protein_coding	mal, T-cell differentiation protein like [Source:NCBI gene;Acc:421222]
ENSGALG00000008182	CHAC2	3	3044379	3055276	-1	protein_coding	ChaC cation transport regulator homolog 2 [Source:NCBI gene;Acc:421221]
ENSGALG00000008172	ERLEC1	3	3030269	3041396	-1	protein_coding	endoplasmic reticulum lectin 1 [Source:NCBI gene;Acc:101751309]
ENSGALG00000008166	TLR15	3	3021579	3025935	-1	protein_coding	Gallus gallus toll-like receptor 15 (TLR15), mRNA. [Source:RefSeq mRNA;Acc:NM_001037835]
ENSGALG00000010778	CHRM3	3	36486653	36741396	-1	protein_coding	cholinergic receptor muscarinic 3 [Source:NCBI gene;Acc:396364]
ENSGALG00000010664	KIF26B	3	34279395	34717416	-1	protein_coding	kinesin family member 26B [Source:NCBI gene;Acc:100859813]
ENSGALG00000032640	CRIM1	3	32394497	32555854	-1	protein_coding	cysteine rich transmembrane BMP regulator 1 [Source:NCBI gene;Acc:395067]
ENSGALG00000050252	gga-mir-7465	3	81564102	81564154	-1	miRNA	gga-mir-7465 [Source:miRBase;Acc:MI0024138]
ENSGALG00000037249	KCNQ5	3	81557621	81816578	-1	protein_coding	potassium voltage-gated channel subfamily Q member 5 [Source:NCBI gene;Acc:421866]
ENSGALG00000015923	MTO1	3	81519740	81527377	-1	protein_coding	mitochondrial tRNA translation optimization 1 [Source:NCBI gene;Acc:772297]
ENSGALG00000047908	ZFAND3	3	29786657	29916710	-1	protein_coding	zinc finger AN1-type containing 3 [Source:NCBI gene;Acc:421430]
ENSGALG00000029301	BMP2	3	15202203	15229780	-1	protein_coding	bone morphogenetic protein 2 [Source:NCBI gene;Acc:378779]
ENSGALG00000025215	gga-mir-1756b	3	14784419	14784507	-1	miRNA	gga-mir-1756b [Source:miRBase;Acc:MI0007541]
ENSGALG00000010116	DNAH8	3	29501011	29619293	-1	protein_coding	dynein axonemal heavy chain 8 [Source:NCBI gene;Acc:100858112]
ENSGALG00000010078	GLP1R	3	29410438	29492850	-1	protein_coding	glucagon like peptide 1 receptor [Source:NCBI gene;Acc:428573]
ENSGALG00000010055	DAAM2	3	28856440	29039975	-1	protein_coding	dishevelled associated activator of morphogenesis 2 [Source:NCBI gene;Acc:421422]
ENSGALG00000010047	SLC4A1AP	3	27903237	27919436	-1	protein_coding	solute carrier family 4 member 1 adaptor protein [Source:NCBI gene;Acc:421420]
ENSGALG00000010039	BRE	3	27531575	27695285	-1	protein_coding	brain and reproductive organ-expressed (TNFRSF1A modulator) [Source:NCBI gene;Acc:421417]
ENSGALG00000037996	COX7A2L	3	24007333	24012394	-1	protein_coding	cytochrome c oxidase subunit 7A2 like [Source:NCBI gene;Acc:421392]
ENSGALG00000009037	SPTLC3	3	12892857	12984138	-1	protein_coding	serine palmitoyltransferase long chain base subunit 3 [Source:NCBI gene;Acc:768538]
ENSGALG00000009042	ISM1	3	12825298	12864186	-1	protein_coding	isthmin 1 [Source:NCBI gene;Acc:416740]
ENSGALG00000015517	KLHL32	3	72530453	72641635	-1	protein_coding	kelch like family member 32 [Source:NCBI gene;Acc:421801]
ENSGALG00000020729	NDUFAF5	3	12687919	12693207	-1	protein_coding	NADH:ubiquinone oxidoreductase complex assembly factor 5 [Source:NCBI gene;Acc:416742]
ENSGALG00000037872	ATAD2B	3	103966616	104035930	-1	protein_coding	ATPase family, AAA domain containing 2B [Source:NCBI gene;Acc:421972]
ENSGALG00000013810	VTA1	3	53100608	53131288	-1	protein_coding	vesicle trafficking 1 [Source:NCBI gene;Acc:421674]
ENSGALG00000013803	ADGRG6	3	52959497	53067360	-1	protein_coding	adhesion G protein-coupled receptor G6 [Source:NCBI gene;Acc:421673]
ENSGALG00000013768	PHACTR2	3	52409174	52528843	-1	protein_coding	phosphatase and actin regulator 2 [Source:NCBI gene;Acc:421667]
ENSGALG00000013756	ZC2HC1B	3	52378552	52388126	-1	protein_coding	zinc finger C2HC-type containing 1B [Source:HGNC Symbol;Acc:HGNC:21174]
ENSGALG00000008734	PCSK2	3	12111551	12286838	-1	protein_coding	proprotein convertase subtilisin/kexin type 2 [Source:NCBI gene;Acc:395136]
ENSGALG00000019979	DYNLT1	3	52164989	52169351	-1	protein_coding	dynein light chain Tctex-type 1 [Source:NCBI gene;Acc:421660]
ENSGALG00000014853	CLVS2	3	61157421	61206950	-1	protein_coding	clavesin 2 [Source:NCBI gene;Acc:428616]
ENSGALG00000016617	NCOA1	3	105475190	105630321	-1	protein_coding	nuclear receptor coactivator 1 [Source:NCBI gene;Acc:422016]
ENSGALG00000016609	CENPO	3	105457089	105463791	-1	protein_coding	centromere protein O [Source:NCBI gene;Acc:422014]
ENSGALG00000045514	PEX6	3	16135916	16149641	-1	protein_coding	peroxisomal biogenesis factor 6 [Source:NCBI gene;Acc:416709]
ENSGALG00000016451	ROCK2	3	97177532	97270178	-1	protein_coding	Rho associated coiled-coil containing protein kinase 2 [Source:NCBI gene;Acc:374182]
ENSGALG00000012387	NUP43	3	48305929	48314982	-1	protein_coding	nucleoporin 43 [Source:HGNC Symbol;Acc:HGNC:21182]
ENSGALG00000012386	LATS1	3	48286539	48303618	-1	protein_coding	large tumor suppressor kinase 1 [Source:NCBI gene;Acc:421627]
ENSGALG00000012378	KATNA1	3	48262834	48281305	-1	protein_coding	katanin catalytic subunit A1 [Source:NCBI gene;Acc:421626]
ENSGALG00000008716	FLRT3	3	4684844	4686787	-1	protein_coding	fibronectin leucine rich transmembrane protein 3 [Source:NCBI gene;Acc:428552]
ENSGALG00000034768	ESF1	3	4523961	4542289	-1	protein_coding	ESF1 nucleolar pre-rRNA processing protein homolog [Source:NCBI gene;Acc:428551]
ENSGALG00000022887	KBTBD11	3	90806171	90840392	-1	protein_coding	kelch repeat and BTB domain containing 11 [Source:HGNC Symbol;Acc:HGNC:29104]
ENSGALG00000016342	MYOM2	3	90705369	90802601	-1	protein_coding	myomesin 2 [Source:NCBI gene;Acc:396034]
ENSGALG00000016332	MCPH1	3	88558041	88679655	-1	protein_coding	microcephalin 1 [Source:NCBI gene;Acc:100125976]
ENSGALG00000027853	CTNNA2	4	87427085	87823826	-1	protein_coding	catenin alpha 2 [Source:NCBI gene;Acc:396035]
ENSGALG00000015809	RNF103	4	85608943	85626485	-1	protein_coding	ring finger protein 103 [Source:NCBI gene;Acc:422919]
ENSGALG00000054772	NAT8L	4	83003661	83029662	-1	protein_coding	N-acetyltransferase 8 like [Source:NCBI gene;Acc:422893]
ENSGALG00000011623	ADAMTS3	4	50473922	50604585	-1	protein_coding	ADAM metallopeptidase with thrombospondin type 1 motif 3 [Source:NCBI gene;Acc:428760]
ENSGALG00000015556	AFAP1	4	80530710	80589183	-1	protein_coding	actin filament associated protein 1 [Source:NCBI gene;Acc:374034]
ENSGALG00000015549	GRPEL1	4	79935260	79941880	-1	protein_coding	GrpE like 1, mitochondrial [Source:NCBI gene;Acc:422865]
ENSGALG00000017930	7SK	4	23858532	23858819	-1	misc_RNA	7SK RNA [Source:RFAM;Acc:RF00100]
ENSGALG00000014515	C1QTNF7	4	76744821	76779005	-1	protein_coding	C1q and TNF related 7 [Source:NCBI gene;Acc:422831]
ENSGALG00000006877	KLHL4	4	8078253	8111548	-1	protein_coding	kelch like family member 4 [Source:NCBI gene;Acc:422265]
ENSGALG00000009528	TMEM192	4	23756329	23808676	-1	protein_coding	transmembrane protein 192 [Source:NCBI gene;Acc:107053202]
ENSGALG00000010886	PAQR3	4	44937045	44941626	-1	protein_coding	progestin and adipoQ receptor family member 3 [Source:NCBI gene;Acc:770386]
ENSGALG00000010878	USO1	4	44783153	44809209	-1	protein_coding	USO1 vesicle transport factor [Source:NCBI gene;Acc:422575]
ENSGALG00000010847	VEGFC	4	44468359	44536888	-1	protein_coding	vascular endothelial growth factor C [Source:NCBI gene;Acc:422573]
ENSGALG00000014425	NCAPG	4	75726455	75920712	-1	protein_coding	non-SMC condensin I complex subunit G [Source:NCBI gene;Acc:422822]
ENSGALG00000010769	HPGD	4	43759687	43785536	-1	protein_coding	hydroxyprostaglandin dehydrogenase 15-(NAD) [Source:NCBI gene;Acc:422567]
ENSGALG00000010764	FBXO8	4	43680194	43697009	-1	protein_coding	F-box protein 8 [Source:NCBI gene;Acc:422565]
ENSGALG00000014026	DNAJB14	4	60128048	60153671	-1	protein_coding	DnaJ heat shock protein family (Hsp40) member B14 [Source:NCBI gene;Acc:426362]
ENSGALG00000000055	LAMTOR3	4	60121988	60126244	-1	protein_coding	late endosomal/lysosomal adaptor, MAPK and MTOR activator 3 [Source:NCBI gene;Acc:425210]
ENSGALG00000012264	TRMT10A	4	60015008	60024687	-1	protein_coding	tRNA methyltransferase 10A [Source:NCBI gene;Acc:422708]
ENSGALG00000030614	ADH1C	4	59984686	59995027	-1	protein_coding	alcohol dehydrogenase 1C (class I), gamma polypeptide [Source:NCBI gene;Acc:771920]
ENSGALG00000005031	DRP2	4	2056879	2068479	-1	protein_coding	dystrophin related protein 2 [Source:NCBI gene;Acc:422193]
ENSGALG00000004952	RPL36AL	4	2025936	2028063	-1	protein_coding	ribosomal protein L36a [Source:NCBI gene;Acc:100859914]
ENSGALG00000000112	PLP1	4	1997678	2003292	-1	protein_coding	proteolipid protein 1 [Source:NCBI gene;Acc:396214]
ENSGALG00000028506	NHSL2	4	1678056	1695829	-1	protein_coding	NHS like 2 [Source:NCBI gene;Acc:422133]
ENSGALG00000003878	PIN4	4	1675565	1676294	-1	protein_coding	peptidylprolyl cis/trans isomerase, NIMA-interacting 4 [Source:NCBI gene;Acc:422134]
ENSGALG00000025935	XPNPEP2	4	1638475	1643187	-1	protein_coding	X-prolyl aminopeptidase (aminopeptidase P) 2, membrane-bound [Source:NCBI gene;Acc:422137]
ENSGALG00000032530	SASH3	4	1634846	1637992	-1	protein_coding	SAM and SH3 domain containing 3 [Source:NCBI gene;Acc:422138]
ENSGALG00000003976	BCORL1	4	1591207	1611198	-1	protein_coding	BCL6 corepressor-like 1 [Source:NCBI gene;Acc:428687]
ENSGALG00000042112	EIF4E	4	59888200	59909081	-1	protein_coding	eukaryotic translation initiation factor 4E [Source:NCBI gene;Acc:422703]
ENSGALG00000012227	TSPAN5	4	59785679	59862479	-1	protein_coding	tetraspanin 17 [Source:NCBI gene;Acc:422702]
ENSGALG00000048699	gga-mir-122b	4	58707744	58707820	-1	miRNA	gga-mir-122b [Source:miRBase;Acc:MI0007547]
ENSGALG00000012219	UNC5C	4	58597982	58837212	-1	protein_coding	unc-5 netrin receptor C [Source:NCBI gene;Acc:395101]
ENSGALG00000012196	MCUB	4	58154371	58188683	-1	protein_coding	mitochondrial calcium uniporter dominant negative beta subunit [Source:NCBI gene;Acc:422698]
ENSGALG00000020164	GAR1	4	58117523	58120305	-1	protein_coding	GAR1 ribonucleoprotein [Source:NCBI gene;Acc:422697]
ENSGALG00000012181	RRH	4	58101330	58112441	-1	protein_coding	retinal pigment epithelium-derived rhodopsin homolog [Source:NCBI gene;Acc:771805]
ENSGALG00000026627	LRIT3	4	58088312	58100247	-1	protein_coding	leucine rich repeat, Ig-like and transmembrane domains 3 [Source:HGNC Symbol;Acc:HGNC:24783]
ENSGALG00000012155	EGF	4	58021967	58080491	-1	protein_coding	epidermal growth factor [Source:NCBI gene;Acc:408035]
ENSGALG00000031410	ENPEP	4	57825703	57859115	-1	protein_coding	glutamyl aminopeptidase [Source:NCBI gene;Acc:428771]
ENSGALG00000037129	FAM241A	4	57218817	57223543	-1	protein_coding	family with sequence similarity 241 member A [Source:HGNC Symbol;Acc:HGNC:26813]
ENSGALG00000028807	AP1AR	4	57181658	57199844	-1	protein_coding	adaptor related protein complex 1 associated regulatory protein [Source:NCBI gene;Acc:422693]
ENSGALG00000012074	ALPK1	4	57133859	57167350	-1	protein_coding	alpha kinase 1 [Source:NCBI gene;Acc:100858173]
ENSGALG00000034109	GRIA3	4	15743145	15884846	-1	protein_coding	glutamate ionotropic receptor AMPA type subunit 3 [Source:NCBI gene;Acc:396138]
ENSGALG00000008408	GAB3	4	14256173	14306628	-1	protein_coding	GRB2 associated binding protein 3 [Source:NCBI gene;Acc:428717]
ENSGALG00000008389	VBP1	4	14203581	14211407	-1	protein_coding	LOC772071 [Source:NCBI gene;Acc:772071]
ENSGALG00000008282	ATG4A	4	14102211	14114315	-1	protein_coding	autophagy related 4A cysteine peptidase [Source:NCBI gene;Acc:772074]
ENSGALG00000008076	TMEM164	4	13698638	13736813	-1	protein_coding	transmembrane protein 164 [Source:NCBI gene;Acc:422344]
ENSGALG00000025153	gga-mir-1606	4	13437062	13437130	-1	miRNA	gga-mir-1606 [Source:miRBase;Acc:MI0007333]
ENSGALG00000008058	PAK3	4	13392419	13452859	-1	protein_coding	p21 (RAC1) activated kinase 3 [Source:NCBI gene;Acc:422342]
ENSGALG00000011884	EXOSC9	4	53941065	53946536	-1	protein_coding	exosome component 9 [Source:NCBI gene;Acc:619530]
ENSGALG00000011835	FGF2	4	53577145	53603062	-1	protein_coding	fibroblast growth factor 2 [Source:NCBI gene;Acc:396413]
ENSGALG00000011833	SPATA5	4	53381734	53566168	-1	protein_coding	spermatogenesis associated 5 [Source:NCBI gene;Acc:422665]
ENSGALG00000027643	RD3L	5	50768169	50771131	-1	protein_coding	retinal degeneration 3-like [Source:NCBI gene;Acc:772190]
ENSGALG00000053706	C14orf2	5	50759147	50764469	-1	protein_coding	chromosome 14 open reading frame 2 [Source:NCBI gene;Acc:772187]
ENSGALG00000011548	PPP1R13B	5	50687646	50750275	-1	protein_coding	protein phosphatase 1 regulatory subunit 13B [Source:NCBI gene;Acc:423487]
ENSGALG00000011236	BEGAIN	5	48857109	49002559	-1	protein_coding	brain enriched guanylate kinase associated [Source:NCBI gene;Acc:428909]
ENSGALG00000007948	LRRC4C	5	20745722	21182056	-1	protein_coding	leucine rich repeat containing 4C [Source:NCBI gene;Acc:428862]
ENSGALG00000010734	PPP4R3A	5	44543394	44579829	-1	protein_coding	protein phosphatase 4 regulatory subunit 3A [Source:NCBI gene;Acc:423411]
ENSGALG00000040156	CCDC88C	5	44452433	44535237	-1	protein_coding	coiled-coil domain containing 88B [Source:NCBI gene;Acc:423410]
ENSGALG00000010707	GPR68	5	44424073	44441557	-1	protein_coding	G protein-coupled receptor 4 [Source:NCBI gene;Acc:428904]
ENSGALG00000010680	TTC7B	5	44183260	44303460	-1	protein_coding	tetratricopeptide repeat domain 7B [Source:NCBI gene;Acc:423407]
ENSGALG00000003965	LEUTX	5	2267447	2271334	-1	protein_coding	leucine twenty homeobox [Source:NCBI gene;Acc:422976]
ENSGALG00000041299	E2F8	5	1931486	1939176	-1	protein_coding	E2F transcription factor 8 [Source:NCBI gene;Acc:422978]
ENSGALG00000004044	CSRP3	5	1920626	1930635	-1	protein_coding	cysteine and glycine rich protein 3 [Source:NCBI gene;Acc:422979]
ENSGALG00000046930	U6	5	41415537	41415638	-1	snRNA	U6 spliceosomal RNA [Source:RFAM;Acc:RF00026]
ENSGALG00000010562	CEP128	5	40872945	40962655	-1	protein_coding	centrosomal protein 128 [Source:NCBI gene;Acc:428899]
ENSGALG00000004153	NADSYN1	5	1877162	1894802	-1	protein_coding	NAD synthetase 1 [Source:NCBI gene;Acc:422983]
ENSGALG00000041955	LRRC56	5	16144139	16175492	-1	protein_coding	leucine rich repeat containing 56 [Source:NCBI gene;Acc:771467]
ENSGALG00000004166	VPS51	5	1870154	1876969	-1	protein_coding	VPS51, GARP complex subunit [Source:NCBI gene;Acc:422984]
ENSGALG00000004191	RIC8A	5	1853554	1864605	-1	protein_coding	RIC8 guanine nucleotide exchange factor A [Source:NCBI gene;Acc:422987]
ENSGALG00000006868	CRACR2B	5	15928417	15957238	-1	protein_coding	calcium release activated channel regulator 2B [Source:HGNC Symbol;Acc:HGNC:28703]
ENSGALG00000043684	PSMD13	5	1838329	1847181	-1	protein_coding	proteasome 26S subunit, non-ATPase 13 [Source:NCBI gene;Acc:422990]
ENSGALG00000006856	CD151	5	15884246	15915623	-1	protein_coding	CD151 molecule (Raph blood group) [Source:NCBI gene;Acc:423105]
ENSGALG00000006837	TSPAN4	5	15478170	15870938	-1	protein_coding	tetraspanin 4 [Source:NCBI gene;Acc:423104]
ENSGALG00000006681	BRSK1	5	14526605	14822859	-1	protein_coding	BR serine/threonine kinase 1 [Source:NCBI gene;Acc:423098]
ENSGALG00000006602	SYT8	5	14304943	14309008	-1	protein_coding	synaptotagmin 8 [Source:NCBI gene;Acc:423095]
ENSGALG00000006591	TNNI2	5	14291354	14294088	-1	protein_coding	troponin I2, fast skeletal type [Source:NCBI gene;Acc:396386]
ENSGALG00000006583	LSP1P1	5	14250735	14289860	-1	protein_coding	lymphocyte-specific protein 1 pseudogene 1 [Source:NCBI gene;Acc:374254]
ENSGALG00000006546	CD81	5	13821201	13843461	-1	protein_coding	CD81 molecule [Source:NCBI gene;Acc:374256]
ENSGALG00000006530	TSSC4	5	13810153	13814540	-1	protein_coding	tumor suppressing subtransferable candidate 4 [Source:NCBI gene;Acc:423092]
ENSGALG00000037138	KCNQ1	5	13429698	13749553	-1	protein_coding	potassium voltage-gated channel subfamily Q member 1 [Source:NCBI gene;Acc:423090]
ENSGALG00000006231	SERGEF	5	12523791	12654177	-1	protein_coding	secretion regulating guanine nucleotide exchange factor [Source:NCBI gene;Acc:423077]
ENSGALG00000025344	gga-mir-1718	5	31657684	31657763	-1	miRNA	gga-mir-1718 [Source:miRBase;Acc:MI0007455]
ENSGALG00000009801	C5H15orf41	5	31651198	31766696	-1	protein_coding	chromosome 5 C15orf41 homolog [Source:NCBI gene;Acc:423293]
ENSGALG00000009724	GREM1	5	30776671	30777369	-1	protein_coding	gremlin 1, DAN family BMP antagonist [Source:NCBI gene;Acc:395826]
ENSGALG00000009705	RYR3	5	30373917	30541375	-1	protein_coding	ryanodine receptor 3 [Source:NCBI gene;Acc:396111]
ENSGALG00000009640	CHRM5	5	30281791	30329607	-1	protein_coding	Gallus gallus cholinergic receptor muscarinic 5 (CHRM5), mRNA. [Source:RefSeq mRNA;Acc:NM_001364658]
ENSGALG00000012228	MDGA2	5	56940987	57248827	-1	protein_coding	MAM domain containing glycosylphosphatidylinositol anchor 2 [Source:NCBI gene;Acc:423563]
ENSGALG00000031720	LGI1	6	21259882	21291555	-1	protein_coding	leucine rich glioma inactivated 1 [Source:NCBI gene;Acc:423802]
ENSGALG00000041456	SLC35G1	6	21239403	21244771	-1	protein_coding	solute carrier family 35 member G1 [Source:NCBI gene;Acc:423800]
ENSGALG00000006540	DD1CR	6	21009127	21010503	-1	pseudogene	dopamine D1C receptor [Source:NCBI gene;Acc:428961]
ENSGALG00000006670	PPP1R3C	6	20695689	20699934	-1	protein_coding	protein phosphatase 1 regulatory subunit 3C [Source:NCBI gene;Acc:425328]
ENSGALG00000040549	HTR7	6	20428998	20451074	-1	protein_coding	5-hydroxytryptamine (serotonin) receptor 7, adenylate cyclase-coupled [Source:NCBI gene;Acc:423794]
ENSGALG00000006137	ARHGAP22	6	19118047	19156066	-1	protein_coding	Rho GTPase activating protein 22 [Source:NCBI gene;Acc:423779]
ENSGALG00000005547	PIK3AP1	6	17555230	17600114	-1	protein_coding	phosphoinositide-3-kinase adaptor protein 1 [Source:NCBI gene;Acc:374268]
ENSGALG00000005534	TM9SF3	6	17511469	17552060	-1	protein_coding	transmembrane 9 superfamily member 3 [Source:NCBI gene;Acc:395460]
ENSGALG00000005519	TLL2	6	17425485	17478708	-1	protein_coding	tolloid-like 2 [Source:NCBI gene;Acc:107053676]
ENSGALG00000005451	HELLS	6	17320779	17341233	-1	protein_coding	helicase, lymphoid-specific [Source:NCBI gene;Acc:423750]
ENSGALG00000005169	FUT11	6	16774824	16781124	-1	protein_coding	fucosyltransferase 11 [Source:NCBI gene;Acc:395071]
ENSGALG00000004850	ZMIZ1	6	13114186	13389295	-1	protein_coding	zinc finger MIZ-type containing 1 [Source:NCBI gene;Acc:423724]
ENSGALG00000009173	GFRA1	6	29568136	29703924	-1	protein_coding	GDNF family receptor alpha 1 [Source:NCBI gene;Acc:395994]
ENSGALG00000004037	DNA2	6	11315563	11330111	-1	protein_coding	DNA replication helicase/nuclease 2 [Source:NCBI gene;Acc:423688]
ENSGALG00000003935	PBLD	6	11267674	11282106	-1	protein_coding	phenazine biosynthesis like protein domain containing [Source:NCBI gene;Acc:423685]
ENSGALG00000052760	ATOH7	6	11250536	11255998	-1	protein_coding	atonal bHLH transcription factor 7 [Source:NCBI gene;Acc:395388]
ENSGALG00000008304	STN1	6	25000476	25039301	-1	protein_coding	STN1, CST complex subunit [Source:NCBI gene;Acc:423877]
ENSGALG00000008293	SH3PXD2A	6	24766109	24990507	-1	protein_coding	SH3 and PX domains 2A [Source:NCBI gene;Acc:423876]
ENSGALG00000008435	SUMO1	7	11763927	11776913	-1	protein_coding	small ubiquitin-like modifier 1 [Source:NCBI gene;Acc:373930]
ENSGALG00000008415	ALS2	7	11545922	11578947	-1	protein_coding	amyotrophic lateral sclerosis 2 (juvenile) [Source:NCBI gene;Acc:424085]
ENSGALG00000012407	LRP1B	7	31850143	32428239	-1	protein_coding	LDL receptor related protein 1B [Source:NCBI gene;Acc:424301]
ENSGALG00000054944	GULP1	7	805431	931385	-1	protein_coding	GULP, engulfment adaptor PTB domain containing 1 [Source:NCBI gene;Acc:423988]
ENSGALG00000008398	MPP4	7	11518596	11537572	-1	protein_coding	membrane palmitoylated protein 4 [Source:NCBI gene;Acc:769757]
ENSGALG00000012177	NCKAP5	7	29785117	30106820	-1	protein_coding	NCK associated protein 5 [Source:NCBI gene;Acc:424283]
ENSGALG00000050403	LYPD1	7	29767551	29783780	-1	protein_coding	LY6/PLAUR domain containing 1 [Source:NCBI gene;Acc:100859784]
ENSGALG00000012156	DPP10	7	29190336	29372124	-1	protein_coding	dipeptidyl peptidase like 10 [Source:NCBI gene;Acc:424280]
ENSGALG00000008381	TMEM237	7	11505507	11516967	-1	protein_coding	transmembrane protein 237 [Source:NCBI gene;Acc:424084]
ENSGALG00000011686	SEMA5B	7	26550205	26731077	-1	protein_coding	semaphorin 5B [Source:NCBI gene;Acc:424248]
ENSGALG00000011677	HSPBAP1	7	26448702	26481703	-1	protein_coding	HSPB1 associated protein 1 [Source:NCBI gene;Acc:424245]
ENSGALG00000008234	ORC2	7	11322145	11338539	-1	protein_coding	origin recognition complex subunit 2 [Source:NCBI gene;Acc:424077]
ENSGALG00000011577	CNTNAP5	7	24417886	24674006	-1	protein_coding	contactin associated protein like 5 [Source:NCBI gene;Acc:424231]
ENSGALG00000011566	GYPC	7	24024963	24051622	-1	protein_coding	glycophorin C (Gerbich blood group) [Source:NCBI gene;Acc:424230]
ENSGALG00000008135	SATB2	7	10794292	10924557	-1	protein_coding	SATB homeobox 2 [Source:NCBI gene;Acc:424063]
ENSGALG00000007996	ANKRD44	7	10057110	10167732	-1	protein_coding	ankyrin repeat domain 44 [Source:NCBI gene;Acc:424055]
ENSGALG00000030789	PGAP1	7	10027482	10056518	-1	protein_coding	post-GPI attachment to proteins 1 [Source:NCBI gene;Acc:424054]
ENSGALG00000007759	TMEFF2	7	8220110	8328185	-1	protein_coding	transmembrane protein with EGF like and two follistatin like domains 2 [Source:NCBI gene;Acc:768542]
ENSGALG00000009202	RBM45	7	15530430	15541507	-1	protein_coding	RNA binding motif protein 45 [Source:NCBI gene;Acc:424132]
ENSGALG00000007511	ITGB2	7	7177686	7189495	-1	protein_coding	integrin subunit beta 2 [Source:NCBI gene;Acc:396181]
ENSGALG00000008903	ITPRID2	7	14156691	14197263	-1	protein_coding	sperm specific antigen 2 [Source:NCBI gene;Acc:424118]
ENSGALG00000042645	PARD3B	7	12763689	13129732	-1	protein_coding	par-3 family cell polarity regulator beta [Source:NCBI gene;Acc:426120]
ENSGALG00000026469	snoZ196	7	12574219	12574254	-1	snoRNA	Small nucleolar RNA Z196/R39/R59 family [Source:RFAM;Acc:RF00134]
ENSGALG00000008590	EEF1B2	7	12570845	12576467	-1	protein_coding	eukaryotic translation elongation factor 1 beta 2 [Source:NCBI gene;Acc:395723]
ENSGALG00000004288	HDAC4	7	6215668	6433721	-1	protein_coding	histone deacetylase 4 [Source:NCBI gene;Acc:374207]
ENSGALG00000003904	MLPH	7	4815805	4833602	-1	protein_coding	melanophilin [Source:NCBI gene;Acc:424019]
ENSGALG00000040716	PRLH	7	4813216	4814151	-1	protein_coding	prolactin releasing hormone [Source:NCBI gene;Acc:424018]
ENSGALG00000003862	LRRFIP1	7	4706293	4793733	-1	protein_coding	LRR binding FLII interacting protein 1 [Source:NCBI gene;Acc:428996]
ENSGALG00000036909	BEND5	8	23047528	23885562	-1	protein_coding	ATP/GTP binding protein like 4 [Source:NCBI gene;Acc:772083]
ENSGALG00000004578	RABGAP1L	8	7505125	7691141	-1	protein_coding	RAB GTPase activating protein 1 like [Source:NCBI gene;Acc:424438]
ENSGALG00000004554	CACYBP	8	7478362	7485785	-1	protein_coding	calcyclin binding protein [Source:NCBI gene;Acc:424437]
ENSGALG00000004538	TNN	8	7454048	7474177	-1	protein_coding	tenascin N [Source:NCBI gene;Acc:424435]
ENSGALG00000040432	PAPPA2	8	7158790	7231728	-1	protein_coding	pappalysin 2 [Source:NCBI gene;Acc:429071]
ENSGALG00000025650	RNaseP_nuc	8	7009858	7010179	-1	ribozyme	Nuclear RNase P [Source:RFAM;Acc:RF00009]
ENSGALG00000004323	RASAL2	8	6831975	6972643	-1	protein_coding	synaptic Ras GTPase activating protein 1 [Source:NCBI gene;Acc:429069]
ENSGALG00000011350	NEGR1	8	29514747	29680796	-1	protein_coding	neuronal growth regulator 1 [Source:NCBI gene;Acc:395662]
ENSGALG00000003324	PRRX1	8	5216524	5248858	-1	protein_coding	paired related homeobox 1 [Source:NCBI gene;Acc:373941]
ENSGALG00000040573	FMO3	8	5192817	5199230	-1	protein_coding	flavin containing monooxygenase 3 [Source:NCBI gene;Acc:395267]
ENSGALG00000035841	PRRC2C	8	5114656	5179873	-1	protein_coding	proline rich coiled-coil 2C [Source:NCBI gene;Acc:424393]
ENSGALG00000031381	VAMP4	8	5094064	5106655	-1	protein_coding	vesicle associated membrane protein 4 [Source:NCBI gene;Acc:770513]
ENSGALG00000011031	JAK1	8	28552333	28603383	-1	protein_coding	Janus kinase 1 [Source:NCBI gene;Acc:395681]
ENSGALG00000003250	ITPA	8	5087422	5091070	-1	protein_coding	inosine triphosphatase [Source:NCBI gene;Acc:424390]
ENSGALG00000003206	EEF1AKNMT	8	5082577	5087008	-1	protein_coding	eEF1A lysine and N-terminal methyltransferase [Source:HGNC Symbol;Acc:HGNC:24248]
ENSGALG00000044889	FYB2	8	26134544	26153376	-1	protein_coding	chromosome 8 C1orf168 homolog [Source:NCBI gene;Acc:424668]
ENSGALG00000002182	NR5A2	8	1987324	2069077	-1	protein_coding	nuclear receptor subfamily 5 group A member 2 [Source:NCBI gene;Acc:395961]
ENSGALG00000001938	SLC25A24	8	1583595	1606906	-1	protein_coding	solute carrier family 25 member 24 [Source:NCBI gene;Acc:424337]
ENSGALG00000039327	VAV3	8	1386094	1534129	-1	protein_coding	vav 3 guanine nucleotide exchange factor [Source:NCBI gene;Acc:373939]
ENSGALG00000010567	RAB3B	8	24549328	24596574	-1	protein_coding	RAB3B, member RAS oncogene family [Source:NCBI gene;Acc:424636]
ENSGALG00000010565	NRDC	8	24525439	24548688	-1	protein_coding	nardilysin convertase [Source:NCBI gene;Acc:424635]
ENSGALG00000008916	DNAJB4	8	19220317	19242727	-1	protein_coding	DnaJ heat shock protein family (Hsp40) member B4 [Source:NCBI gene;Acc:424550]
ENSGALG00000008902	GIPC2	8	19189801	19211722	-1	protein_coding	GIPC PDZ domain containing family member 2 [Source:NCBI gene;Acc:424549]
ENSGALG00000008901	PTGFR	8	19088734	19108187	-1	protein_coding	prostaglandin F receptor [Source:NCBI gene;Acc:424548]
ENSGALG00000036789	ADGRL2	8	17785587	18095888	-1	protein_coding	adhesion G protein-coupled receptor L2 [Source:NCBI gene;Acc:424545]
ENSGALG00000028790	DNASE2B	8	16993720	17017021	-1	protein_coding	deoxyribonuclease 2 beta [Source:NCBI gene;Acc:424540]
ENSGALG00000008796	RPF1	8	16969699	16975356	-1	protein_coding	ribosome production factor 1 homolog [Source:NCBI gene;Acc:424539]
ENSGALG00000002623	PCOLCE2	9	10713989	10733607	-1	protein_coding	procollagen C-endopeptidase enhancer 2 [Source:NCBI gene;Acc:429124]
ENSGALG00000002663	ATR	9	10612524	10648117	-1	protein_coding	ATR serine/threonine kinase [Source:NCBI gene;Acc:424777]
ENSGALG00000002706	XRN1	9	10579299	10611437	-1	protein_coding	5'-3' exoribonuclease 1 [Source:NCBI gene;Acc:424778]
ENSGALG00000002729	GK5	9	10550183	10571324	-1	protein_coding	glycerol kinase 5 (putative) [Source:NCBI gene;Acc:424779]
ENSGALG00000025759	TFDP2	9	10491970	10546388	-1	protein_coding	transcription factor Dp-2 [Source:NCBI gene;Acc:424780]
ENSGALG00000009470	SERPINI1	9	20725151	20764204	-1	protein_coding	serpin family I member 1 [Source:NCBI gene;Acc:425002]
ENSGALG00000002897	SLC16A14	9	10296206	10307893	-1	protein_coding	solute carrier family 16 member 14 [Source:NCBI gene;Acc:424784]
ENSGALG00000023670	NAALADL2	9	18476287	18824985	-1	protein_coding	N-acetylated alpha-linked acidic dipeptidase like 2 [Source:NCBI gene;Acc:429156]
ENSGALG00000002929	TRIP12	9	10169029	10271674	-1	protein_coding	thyroid hormone receptor interactor 12 [Source:NCBI gene;Acc:424785]
ENSGALG00000002958	DNER	9	10092468	10198054	-1	protein_coding	delta/notch like EGF repeat containing [Source:NCBI gene;Acc:424786]
ENSGALG00000002963	PID1	9	9999445	10077916	-1	protein_coding	phosphotyrosine interaction domain containing 1 [Source:NCBI gene;Acc:424787]
ENSGALG00000008934	PIK3CA	9	17701501	17719909	-1	protein_coding	phosphatidylinositol-4,5-bisphosphate 3-kinase catalytic subunit alpha [Source:NCBI gene;Acc:424971]
ENSGALG00000008839	ATP11B	9	16588019	16645147	-1	protein_coding	ATPase phospholipid transporting 11B (putative) [Source:NCBI gene;Acc:424964]
ENSGALG00000005158	WDFY1	9	8445710	8469090	-1	protein_coding	WD repeat and FYVE domain containing 1 [Source:NCBI gene;Acc:424806]
ENSGALG00000005171	AP1S3	9	8423201	8439506	-1	protein_coding	adaptor related protein complex 1 sigma 3 subunit [Source:NCBI gene;Acc:424807]
ENSGALG00000029819	SCG2	9	8387258	8389147	-1	protein_coding	secretogranin II [Source:NCBI gene;Acc:101750767]
ENSGALG00000005236	FARSB	9	8147337	8181705	-1	protein_coding	phenylalanyl-tRNA synthetase beta subunit [Source:NCBI gene;Acc:424812]
ENSGALG00000007226	OSTN	9	13868182	13917246	-1	protein_coding	osteocrin [Source:NCBI gene;Acc:424907]
ENSGALG00000027262	CAB39	9	5571769	5606749	-1	protein_coding	calcium binding protein 39 [Source:NCBI gene;Acc:424830]
ENSGALG00000006539	C9H21orf2	9	4551856	4565071	-1	protein_coding	chromosome 9 C21orf2 homolog [Source:NCBI gene;Acc:424866]
ENSGALG00000006547	PROCR	9	4549402	4551224	-1	protein_coding	protein C receptor [Source:NCBI gene;Acc:424867]
ENSGALG00000006566	TBCCD1	9	4522384	4530759	-1	protein_coding	TBCC domain containing 1 [Source:NCBI gene;Acc:424869]
ENSGALG00000006574	CRYGS	9	4516570	4520368	-1	protein_coding	crystallin gamma S [Source:NCBI gene;Acc:429134]

## Sheet: Table S3
Table S3 Genes and primers for RT-qPCR
Gene Name	Forward primers (5’-3’)	Reverse primers (5’-3’)
ADAMTSL2	TGCGTGTCTGGAAAATCCAAT	TGCGTTACCAGGGAATAGCC
COL1A2	GCTAGGGGACTTGTTGGTGAA	TTGAGCACCGTTGTTTCCCT
DAAM2	TAACCATGCAACGCTACCCAG	TTGAAGAGACTTCTCCTGTGCTC
DNASE2B	TGGGCAAATGGAGGAACAGA	CAGGGCAGGCTTTTCTCCT
FGF2	CGGCTCTACTGCAAGAACGG	CTGCAGTTTGATGTGCGGAT
GDPD5	TTTTTATATTCCAGAAGTGGCGCT	TCTTGACATCCCGACTGGAC
MMP27	CCAACCGTCCCTACATCACC	ACTCGCCACAAGTGTCTTCC
MMP7	ACTCAAATGTCCGTGGAGCC	AGTTTGCTGAGTTTCTCCCGTA
NFATC2	TAAAATCCCGATGCAGAGAGAAACT	TTTTATGTGGAGTCGGTTCTTCTTG
PAPPA2	GGAATCTTGCGACGATCCCT	CATCTGGCCACAGGTGTCAT
PHEX	CGATGGAAGGGGAGACGGTA	TAAGACGGCAGCAGCCAAGA
SLC2A6	TTCCTTGGGGTTGTGGAGTT	AAGACATTCCCAGCGCAGAT
TBXAS1	GCTGTGCTGGGAGAAGATGT	CACTGTGCCAGCTTTCAGTG
THSD4	ACAACTATTTGGCCTTGCGG	TGAACATTGTCCCACCACCT
TLL2	AGGAGAGCAAAATGACGAGTGA	TGGAGGTCTGGGAGGAGATT
XPNPEP2	TGCAGAGGACCACCTGGATT	GGTCCACAAGGTTGGTCTCC

## Sheet: Table S4
Table S4 Verification of candidate gene expressions by RT-qPCR in Line B and Jingxing-yellow chickens
ID	Breed	ADAMTSL	COL1A2	DAAM2	DNASE2B	FGF2	GDPD5	MMP27	NFATC	PAPPA2	PHEX	SLC2A6	THSD4	TLL2	XPNPEP2	MMP7	TBXAS1
b1	Line B	1.04276	4.81058	0.319241		1.48835	4.14235	4.06552	1.55095	1.2838	0.906647	3.60984	1.60676	1.13306		1.52803	7.52061
b2	Line B	1.86624	6.28442	0.959468	10.2417	1.39024	2.39193	2.31754	0.587606	10.7074	1.4448	19.9106	1.49249	1.02186	1.67855		7.97719
b3	Line B	2.13597	0.60054	0.302077	4.23942	1.05872	2.02287	3.23335	1.32538	4.6116	0.496352	2.54426	1.14481	0.207617	2.88868	5.57671	1.59277
b4	Line B	1.64989	1.06616	0.559839	6.84504	1.52696	2.39292	9.76241	1.23663	1.91815		5.45116	1.98676	0.532068	1.52834	6.94505	4.23844
b5	Line B	1.73283	0.749093	1.19689	0.151404	0.760853	1.40953	1.66268	1.34995	2.51001		1.7605	0.568624		0.308328	0.337295	0.605697
b6	Line B	3.87253	2.81892	4.60197	0.0593118	0.944702	1.29183	1.34299	0.858175	2.36387	0.581231	2.05881	0.587351	3.65927	1.14381	0.621962	0.525833
b7	Line B	2.06423	1.15716	0.48611		0.514252	0.945537	0.963492		13.0349	1.71989	1.73962	0.587133		0.201871	0.716944	0.663615
b8	Line B	2.24084	1.03083	3.04893	24.9931	1.3822	1.29446	0.60508	2.1451	4.20598		1.15442	0.669449	4.26259	0.00851879	0.83955	0.612097
b9	Line B	3.78396	0.870245		4.39859	1.19601	1.75812	1.38112	2.39051	5.6383		2.53055	0.71397			0.899568	0.689921
b10	Line B	3.16049	0.53768			1.19214	2.00197	0.610276	1.48829	5.2904		2.59342	0.859544		1.83621	1.3614	1.659
b11	Line B	3.01395		1.7143	13.2591	2.27121	4.40691	13.1634	1.4751	2.18462	1.68167	7.49589	2.30634	1.20431	1.35152		9.34503
b12	Line B	1.9101	7.38377	3.36591	0.274596	4.73696	4.26723	17.7901	1.84359	4.69095	1.42009	3.36456	3.51941	0.0363985	6.56428	11.6187	2.76739
d1	Jingxing yellow	0.453082	0.384848	2.94734		0.82903	0.624716	0.960122	0.486635	1.5075		0.604191	1.27027		0.801491		0.973924
d2	Jingxing yellow	0.375274	0.296377	1.38165		0.968672	0.509413	1.68821	0.629199	0.302667		0.550775	1.32473	0.0197178	1.14553	0.468768	0.290762
d3	Jingxing yellow	0.477496	1.64996	0.868282		1.00524	1.07247	0.3512	1.35075	0.195823		0.522597	1.06772	1.55687	4.9556		0.778868
d4	Jingxing yellow	0.513196	0.861392	1.07662	0.0463703	0.782055	0.510681	0.81046	0.482885	0.360146		0.441139	0.766325		0.214452	0.248964	0.251621
d5	Jingxing yellow	0.461196	0.103224	1.03746	0.406081	0.510581	0.430769	0.156626	0.23244	0.00853309	0.715216	0.227368	0.663919	2.93959	1.21842		0.585955
d6	Jingxing yellow	0.585623	0.490931	1.22621	1.30432	0.709864	0.239853	1.22349	0.732316	0.206907	0.0854042	0.944989	0.736985	1.42137	1.62344	8.23379	0.39661
d7	Jingxing yellow	0.320654	0.229089	1.26395	1.27376	0.538461	0.544584	0.124911	0.351838	0.611794	0.288792	0.247078	0.58023	0.506266	3.44043	0.130827	0.505423
d8	Jingxing yellow	0.347039	0.0942751	0.845656	0.092111	0.569931	0.290216	0.160154	0.550201	0.212956	2.26714	0.00673225	0.943193		0.193751		0.509403
d9	Jingxing yellow	0.361579	0.2529	0.603504	0.210408	0.5816	0.289785	0.141469	0.450472	0.220352	1.03903	0.351579	0.429706	0.230763	0.739824	0.200845	0.749173
d10	Jingxing yellow	0.510373	0.765237	0.039316	0.997927	0.908256	0.741692	0.498029	0.745336	0.188869	0.871496	0.507526	1.2405	1.0619	0.133008		0.570054
d11	Jingxing yellow	0.592384	2.9994	0.323612	8.70579	1.06992	0.455246	0.220836	0.602066	0.596826	1.40465	0.412893	1.10535	1.78643	1.18258	0.00100936	0.934063
d12	Jingxing yellow	0.579876	0.801475	0.904162	0.0288202	1.11819	0.590492	0.553245	0.495492			0.479569	1.50159	0.608464		0.0924477	0.566309
